# Supplementary material for: EZH2 alterations in follicular lymphoma: biological and clinical correlations
Source: Blood Cancer J. 2017 Apr 21;7(4):e555–. doi: 10.1038/bcj.2017.32 (PMC5436075; doi:10.1038/bcj.2017.32)
Supplement: Supplementary Table 1 [file bcj201732x3.xlsx]

## Sheet: table S1
	Study population	PRIMA population	p
	n=159	n=1135
Follow-up duration since registration in PRIMA trial
median, IQR (yrs)	6.6 (6.0-7.0)	6.6 (6.0-7.0)
Baseline characteristics	n (%)	n (%)
Age > 60 years	51 (32)	402 (35)	0.425673
Male sex	82 (52)	590 (52)	0.866237
Ann Arbor stage III/IV	145 (91)	1026 (90)	0.885358
ECOG PS ≥ 1	51 (32)	413 (36)	0.291002
B symptoms present	38 (24)	363 (32)	0.0358032
BM involvement 1	98 (62)	635 (56)	0.137603
Elevated LDH 2	55 (35)	378 (34)	0.655067
Hemoglobin level < 12 g/dL	36 (23)	227 (20)	0.463238
β2-microglobulin ≥ 3 mg/L 3	58 (38)	341 (33)	0.098
FLIPI score 4
0-1 risk factors	27 (17)	239 (21)	0.421853
2 risk factors	63 (40)	405 (36)
3-5 risk factors	69 (43)	489 (43)
Histological grade
1-2	133 (83)	855 (86)
3A	14 (9)	77 (8)	0.66
FL with diffuse area	4 (3)	26 (3)
FL of undetermined grade	8 (5)	36 (4)
Induction regimen
R-CHOP	150 (94)	840 (74)	< 0.001
R-CVP	9 (6)	253 (22)
R-FCM	0 (0)	42 (4)
Maintenance regimen
Not randomized in PRIMA trial	14 (9)	162 (14)	0.11
Randomized in PRIMA trial	145 (91)	973 (86)
Observation	84 (58)	488 (50)	0.07
Rituximab	61 (42)	485 (50)
