# Supplementary material for: EZH2 alterations in follicular lymphoma: biological and clinical correlations
Source: Blood Cancer J. 2017 Apr 21;7(4):e555–. doi: 10.1038/bcj.2017.32 (PMC5436075; doi:10.1038/bcj.2017.32)
Supplement: Supplementary Table 2 [file bcj201732x4.xlsx]

## Sheet: Feuil1
Gene	AveExpr non-mutated samples	AveExpr mutated samples	Log2 Fold change	effect	Adj. P-value
UBE2E2	11.499	10.941	-0.557948	down	1.45368e-11
ZNF395	12.8675	12.1344	-0.733029	down	3.51973e-09
RASGRP2	13.655	12.9892	-0.665808	down	1.59168e-08
CCDC112	10.2048	9.72034	-0.484499	down	1.59168e-08
PPP3CA	12.8265	12.3717	-0.45481	down	1.59168e-08
C7orf31	10.6427	10.2282	-0.414485	down	1.59168e-08
KCTD6	10.3448	10.0214	-0.323401	down	1.59168e-08
B3GNT7	9.17785	8.45381	-0.72404	down	2.61287e-08
KIZ	11.6288	11.3315	-0.29734	down	2.61287e-08
PCCB	11.4105	11.8135	0.403029	up	4.09251e-08
C12orf5	10.7395	11.1047	0.365162	up	4.70091e-08
TCEAL1	11.0483	10.5086	-0.539787	down	8.38747e-08
SEMA4B	11.8543	11.0837	-0.770641	down	1.44208e-07
CCDC50	13.4791	13.0565	-0.422603	down	1.91503e-07
LRRC37B	10.4867	10.2086	-0.278089	down	1.9508e-07
ZMIZ1	12.1961	12.8464	0.650303	up	2.43903e-07
SYT11	12.5186	13.1093	0.590701	up	2.62506e-07
PARP16	10.8522	10.6567	-0.1955	down	3.01844e-07
KLHL18	10.974	11.2606	0.286565	up	3.35967e-07
GNAZ	10.1793	8.93116	-1.24815	down	3.49767e-07
SERTAD2	13.0536	12.6228	-0.430807	down	3.5176e-07
PLCL2	12.4968	12.1973	-0.299489	down	4.53198e-07
PIGC	11.9282	11.6761	-0.252058	down	8.46619e-07
ANKS6	10.3246	9.91688	-0.407734	down	1.43666e-06
ATP6V1A	13.0982	13.524	0.425766	up	1.69567e-06
SCARB1	11.986	12.4933	0.507302	up	1.69567e-06
ZC4H2	9.9387	9.51072	-0.427984	down	2.03359e-06
SPRYD7	10.0525	9.71453	-0.337966	down	2.03359e-06
ASB2	11.8345	12.4372	0.602686	up	2.29725e-06
RABGAP1L	13.8232	14.1529	0.329682	up	3.03873e-06
NUAK2	11.7727	11.3231	-0.449575	down	3.06917e-06
C20orf96	8.73738	8.26377	-0.473612	down	3.71348e-06
KIAA0040	13.7967	13.2259	-0.570758	down	3.82564e-06
DISP1	9.43678	9.09891	-0.337867	down	4.30052e-06
PTPN22	12.15	12.7228	0.572757	up	6.11295e-06
ICOS	11.7136	12.2542	0.540609	up	6.8457e-06
PHTF2	13.1607	13.4687	0.307958	up	7.97603e-06
ADCY3	11.5485	11.9341	0.385578	up	8.22198e-06
C8orf88	7.76008	6.94009	-0.819989	down	8.23736e-06
NKIRAS1	9.45243	9.18984	-0.262596	down	1.01523e-05
STK39	12.8049	13.089	0.284154	up	1.01523e-05
SIAH1	11.313	11.1001	-0.212832	down	1.10866e-05
NAA50	14.0822	14.3584	0.276253	up	1.28771e-05
SLC25A43	10.8447	10.4111	-0.43352	down	1.31063e-05
TCL1A	15.0708	13.7973	-1.27358	down	1.3263e-05
ICK	11.4867	11.1783	-0.308379	down	1.34455e-05
WDSUB1	9.99154	9.60344	-0.388098	down	1.46109e-05
MUC16	5.7411	8.87611	3.13501	up	1.56578e-05
POU6F1	10.9642	10.5214	-0.442781	down	1.69206e-05
SND1	13.822	14.0855	0.263495	up	1.69206e-05
GSAP	12.7709	12.3013	-0.469564	down	1.70708e-05
SIMC1	10.7859	10.4445	-0.341428	down	1.70708e-05
IL12RB1	11.4299	11.7184	0.288479	up	1.70708e-05
GLB1	12.1909	12.5105	0.319673	up	1.76797e-05
CTLA4	11.8414	12.3989	0.557553	up	1.76797e-05
BRIP1	10.1273	10.9024	0.775071	up	1.86174e-05
AMIGO2	12.0768	11.6566	-0.420187	down	1.90471e-05
LGALSL	9.7036	9.39068	-0.312919	down	1.96027e-05
UBE2E3	12.2463	11.9925	-0.253831	down	2.02945e-05
HDAC5	12.1993	11.9371	-0.262286	down	2.08231e-05
CD79B	16.4729	15.7528	-0.720105	down	2.16139e-05
PCDHB9	6.77139	6.01359	-0.757799	down	2.22191e-05
CD37	15.9254	15.5255	-0.399892	down	2.22191e-05
TMEM8B	9.11868	8.83035	-0.288333	down	2.27557e-05
OTUD1	12.3269	11.8944	-0.432538	down	2.33313e-05
GABBR1	11.8408	11.3186	-0.522212	down	2.45657e-05
HSDL2	12.3698	12.7948	0.424995	up	2.49872e-05
C3orf58	11.6356	11.391	-0.244573	down	3.46143e-05
PITPNC1	12.7259	13.2718	0.545881	up	3.46143e-05
NAP1L5	9.55586	9.81534	0.259484	up	3.94204e-05
PAPSS1	12.6385	12.9452	0.306634	up	3.94204e-05
DPYSL2	12.7883	13.0433	0.255037	up	4.25018e-05
PGBD1	9.11331	8.79857	-0.314738	down	4.26054e-05
RAB42	9.11874	9.57126	0.452523	up	4.48849e-05
GH1	6.4761	5.61587	-0.860228	down	4.52177e-05
GTF2IRD2B	11.8272	11.5233	-0.303945	down	4.52177e-05
RALB	12.6914	12.4739	-0.217445	down	4.52177e-05
ZDHHC3	12.264	12.3741	0.110144	up	4.52177e-05
NEUROG2	1.77724	2.8629	1.08566	up	4.52177e-05
YARS	12.885	13.1138	0.228793	up	4.57186e-05
CAMKK2	12.1155	12.4259	0.310343	up	4.59076e-05
GTDC1	12.1025	11.8884	-0.214145	down	5.30922e-05
IL12A	7.01321	6.31727	-0.695945	down	5.36359e-05
CA13	8.94471	8.43512	-0.50959	down	5.36359e-05
SMYD2	12.0548	11.8549	-0.199822	down	5.36359e-05
VKORC1L1	11.7233	11.9527	0.229337	up	5.57823e-05
GKAP1	9.98454	9.65097	-0.333566	down	6.24383e-05
BMP3	8.95976	6.72729	-2.23247	down	6.65189e-05
SLC20A2	10.6681	10.8177	0.149647	up	6.83376e-05
LIMS1	13.2091	13.7207	0.511525	up	7.18122e-05
DIAPH1	14.0249	14.3189	0.293961	up	7.59644e-05
PKIA	10.887	10.5496	-0.337363	down	8.39947e-05
SORD	10.584	10.2664	-0.317642	down	8.39947e-05
PHC1	12.1076	11.7817	-0.32592	down	8.53797e-05
FCGR2B	12.6371	11.686	-0.951128	down	9.56721e-05
LMBR1L	12.0138	11.7632	-0.250581	down	0.000103332
ITFG1	12.0396	12.2427	0.203116	up	0.000103332
TRIM13	12.7445	12.5034	-0.241034	down	0.000104527
USP44	9.20796	8.25135	-0.956609	down	0.000106005
KLHDC9	6.93869	6.25003	-0.688654	down	0.000106005
TTC21A	10.7299	10.198	-0.531962	down	0.000106005
CPNE3	13.8475	14.3556	0.508046	up	0.000115182
CDHR4	4.44112	3.91067	-0.530453	down	0.000120062
PPP2R5B	11.0141	10.6973	-0.316836	down	0.000120062
MTHFD1L	10.9748	11.2727	0.297946	up	0.000120062
SLC16A1	11.5355	11.8524	0.316981	up	0.000120062
IFT88	10.6146	10.3716	-0.24298	down	0.000123719
ZNF133	10.6471	10.4249	-0.222213	down	0.000124159
TPMT	11.6777	11.9419	0.264168	up	0.000126792
EYA3	11.8265	12.1565	0.329943	up	0.0001294
STK33	9.14139	8.46847	-0.672924	down	0.000130599
XK	6.01869	5.106	-0.912688	down	0.000130778
TCEANC	10.4119	10.1656	-0.24632	down	0.000139137
DGAT1	11.2012	10.9305	-0.27062	down	0.00014426
YPEL1	10.7573	10.3155	-0.441755	down	0.000150532
NOD1	10.9928	10.6902	-0.302632	down	0.000150532
NYAP2	3.08379	3.88428	0.800493	up	0.000150532
SETD4	11.1073	10.8945	-0.212799	down	0.000150791
C10orf25	8.07673	7.71298	-0.363751	down	0.000158134
RGL2	13.3838	13.0653	-0.318498	down	0.000166427
FGFR1	11.9839	12.2875	0.303565	up	0.00017845
PCBP4	10.4079	10.02	-0.387909	down	0.000179395
TAPT1	12.2473	11.7893	-0.457993	down	0.000193805
GTF2IRD2	11.3377	11.0538	-0.283902	down	0.000193805
GHDC	11.4971	11.2316	-0.265473	down	0.000193805
CEP95	12.6464	12.4156	-0.230813	down	0.000197523
ACBD4	10.9948	10.7034	-0.291407	down	0.00020659
GORASP1	12.2978	12.0823	-0.215482	down	0.00020659
TAF7	14.8642	14.6636	-0.200604	down	0.00020659
LEMD2	12.5617	12.3744	-0.187257	down	0.00020659
CHRNA6	6.335	7.43837	1.10337	up	0.00020659
PLEK	15.008	15.3181	0.310093	up	0.000211305
PRSS42	2.71454	1.95105	-0.763487	down	0.000215594
CD1A	8.6867	7.83476	-0.851932	down	0.000218158
ZNF652	11.966	11.6884	-0.277618	down	0.000218158
MGLL	10.9763	11.5263	0.550011	up	0.000218158
KHK	8.73901	8.3291	-0.409918	down	0.000240683
GPR55	10.0541	9.54019	-0.513944	down	0.000242554
RABL2A	11.309	11.0836	-0.225409	down	0.000242554
HS2ST1	12.5444	13.1078	0.563407	up	0.000242892
CHAC2	9.36716	9.7098	0.342636	up	0.000253753
ZNF512	12.7767	12.5728	-0.203996	down	0.000254375
JAZF1	12.1194	11.8512	-0.268184	down	0.000254462
CCNO	4.0497	4.66752	0.61781	up	0.000256576
TMEM178A	6.53277	5.90242	-0.630352	down	0.000269933
GPNMB	13.6851	14.3416	0.656564	up	0.000282726
TRIM3	9.76766	9.53631	-0.231349	down	0.000305314
EFNA4	9.3948	9.05068	-0.34412	down	0.00031697
COL6A1	12.9992	13.466	0.466859	up	0.000322671
CCDC25	12.28	12.4384	0.158331	up	0.000327383
SYTL4	7.52126	8.49525	0.973987	up	0.000329245
MAP2K1	12.8592	13.1549	0.295707	up	0.000349384
ATP2A3	15.5694	15.2601	-0.309283	down	0.000353947
TCEAL6	6.6564	6.31086	-0.345541	down	0.000365039
CA3	6.39055	5.53424	-0.856318	down	0.000372025
VWA3A	4.10129	3.53601	-0.565277	down	0.000372025
ZCWPW1	10.5951	10.248	-0.347038	down	0.000372025
FAM117B	11.6835	11.3464	-0.337143	down	0.000372025
SNAP23	13.9384	14.2309	0.292513	up	0.000372025
TMEM86A	9.52208	9.89946	0.377382	up	0.000372025
IL2RA	11.9595	12.413	0.453445	up	0.000372025
MRC2	10.0939	10.6078	0.513975	up	0.000372025
MPZ	8.59405	8.26129	-0.332761	down	0.000375997
E2F5	13.1417	12.6128	-0.528916	down	0.000377275
BCL11A	13.6117	13.1741	-0.43761	down	0.000382703
EOGT	11.1891	11.4006	0.211551	up	0.000382703
FOXP1	13.5428	13.0361	-0.506742	down	0.000383836
PXMP4	8.35172	8.69318	0.341463	up	0.000383836
SULT1C2	8.01848	8.93333	0.914845	up	0.000383836
LRRC27	9.75635	9.423	-0.333354	down	0.000386275
MXI1	10.977	10.7191	-0.257921	down	0.000389803
PACS1	13.7354	13.9816	0.246111	up	0.000396
SIT1	13.1398	12.7174	-0.422425	down	0.000396414
SLC4A5	7.59439	7.22124	-0.373145	down	0.000396414
ADCK3	12.0749	11.8342	-0.240697	down	0.000401842
SLC22A5	9.41037	8.96661	-0.443766	down	0.000405674
ZDHHC14	11.6625	11.1927	-0.469757	down	0.000411655
GPR153	8.91401	9.27109	0.357073	up	0.000414142
GPR137B	11.3939	11.7936	0.399745	up	0.000414243
DLD	12.9978	13.1823	0.184447	up	0.000414525
CHST10	10.3571	10.0582	-0.298855	down	0.000417809
RAB36	7.79826	7.29758	-0.500675	down	0.000432123
ITGAL	14.444	14.7307	0.286722	up	0.000443436
SMAGP	9.32494	8.73134	-0.593608	down	0.000444813
PHF1	13.2983	13.008	-0.290285	down	0.000444998
ZAK	11.8168	11.4128	-0.404023	down	0.000448703
NELFCD	12.9839	12.8521	-0.131868	down	0.000448703
PIK3R3	10.9652	11.2565	0.291332	up	0.000448703
NDRG3	12.3396	12.1797	-0.159968	down	0.00045605
PRPF3	13.1772	13.0024	-0.174748	down	0.000460241
ABCC4	10.8726	11.4306	0.55803	up	0.000467605
LRRC61	10.4417	10.762	0.320327	up	0.000471411
SPATS2	11.5553	11.8352	0.279939	up	0.000480494
SAYSD1	10.8958	10.7199	-0.175863	down	0.000482016
CENPN	9.93077	10.297	0.366215	up	0.000485935
LIMS3	5.51571	6.12953	0.61382	up	0.000493445
KIAA0195	12.1646	11.9263	-0.238357	down	0.000511912
SIGLEC8	9.39606	9.84903	0.452972	up	0.000519163
RAB27A	13.0084	13.3078	0.299437	up	0.00052077
CNR1	13.1575	12.2736	-0.883919	down	0.000528097
HSFX1	5.74582	5.39293	-0.352884	down	0.000538058
RAP1A	14.3132	14.5026	0.189432	up	0.000542151
NBEAL2	12.6412	12.9888	0.347621	up	0.000543798
ZNF747	10.5711	10.3497	-0.22139	down	0.000560218
FANCF	11.6224	11.4424	-0.180001	down	0.000560218
CLK3	13.0511	12.9036	-0.147576	down	0.000560218
MFSD1	12.9721	13.1729	0.200773	up	0.000563168
KIAA1377	9.40998	9.02309	-0.386889	down	0.000565556
TMEM80	11.1218	10.8547	-0.267075	down	0.000565556
CCDC92	11.4183	11.2116	-0.206745	down	0.000565556
P2RY12	9.80735	10.7856	0.978271	up	0.000565556
BTG2	15.273	14.8584	-0.414583	down	0.000568891
FAM110C	6.59508	7.15839	0.563312	up	0.000568891
STOX1	8.63446	8.06715	-0.567312	down	0.000570106
STT3B	14.1338	14.3093	0.175544	up	0.000570106
MYOM1	8.89963	8.46603	-0.433606	down	0.00057203
BET1	12.3087	12.1134	-0.195315	down	0.000589283
AFF2	12.6952	11.9131	-0.782141	down	0.000592296
SEMA4F	9.78904	9.57224	-0.216805	down	0.000592296
MAFB	11.5861	11.9076	0.321492	up	0.000592296
SLC31A1	10.4257	10.7964	0.370646	up	0.000592296
ABCA6	11.2937	11.8559	0.56219	up	0.000611989
HK1	13.3603	13.5922	0.231865	up	0.000613598
ABR	13.0065	13.3397	0.333187	up	0.000613598
MAGI2	8.29076	7.96113	-0.329625	down	0.000616464
MNAT1	10.9854	10.7594	-0.225981	down	0.000616985
ASAH1	13.9402	14.2227	0.282415	up	0.000620053
FAM129A	12.1719	12.7879	0.61594	up	0.000621703
ACTR3B	9.22623	9.06846	-0.157768	down	0.000633
EFHC1	11.5991	11.2145	-0.384625	down	0.000640014
PLAU	10.8121	11.3033	0.491219	up	0.000681858
DERL3	11.3955	10.6634	-0.732075	down	0.000683248
NEDD4L	11.3738	10.8161	-0.557729	down	0.000692767
ECI2	12.2391	11.9531	-0.28605	down	0.000694809
LRRC16A	11.1819	10.6791	-0.502809	down	0.000696629
HADH	12.021	11.7651	-0.255917	down	0.000714694
FRS3	9.12524	8.89233	-0.232911	down	0.000718334
FAM49B	14.4334	14.6032	0.169829	up	0.000736717
SSTR2	7.32445	7.97503	0.650587	up	0.000736717
ZMYND10	6.74089	6.25404	-0.486846	down	0.000742696
ST3GAL2	11.8116	12.0547	0.2431	up	0.000742696
ZNF609	11.8424	12.2393	0.396903	up	0.000759494
ANKRD53	4.62077	4.06694	-0.553833	down	0.000759963
AMY2A	8.23088	7.83615	-0.394725	down	0.000759963
SLC19A2	9.16598	8.85183	-0.314155	down	0.000759963
CCDC30	8.60452	8.34067	-0.263858	down	0.000759963
MYO5B	9.56606	10.0172	0.451109	up	0.000759963
PTAFR	11.9453	12.5153	0.569967	up	0.000759963
FAM219A	10.6029	10.4203	-0.182677	down	0.00076116
SNTB2	11.7223	12.0096	0.28731	up	0.000763635
EEF1A2	4.30212	5.13	0.827875	up	0.000763635
IGLL5	11.512	10.2627	-1.24928	down	0.000784093
NETO2	10.1168	10.4763	0.359506	up	0.000786632
EML6	13.79	12.3788	-1.41127	down	0.000787184
CLASRP	12.3784	12.1197	-0.258765	down	0.000787184
ZNF3	11.5954	11.4737	-0.121665	down	0.000790156
IL4I1	11.3063	12.0005	0.694251	up	0.000790156
CLEC7A	10.3728	10.7616	0.388837	up	0.000796056
DSC2	9.95156	10.3908	0.439289	up	0.000796056
PLEKHA6	7.51883	8.14445	0.625624	up	0.000805046
TMEM59L	1.50108	2.16812	0.667045	up	0.000816031
TCEAL3	10.8778	10.5046	-0.373213	down	0.000831524
PIGH	11.3095	11.1078	-0.201733	down	0.000831524
SRGAP3	9.07823	9.38684	0.308603	up	0.000831524
ENTPD1	12.5967	13.0037	0.407015	up	0.000831524
RPRD1B	12.1137	12.5139	0.40022	up	0.000834556
LRRC46	7.30519	6.83695	-0.468242	down	0.000850808
NMNAT1	10.0088	10.2062	0.197327	up	0.000853805
VASH1	10.8692	11.1862	0.317031	up	0.000867097
BPHL	10.6134	10.2749	-0.338464	down	0.000868017
SHCBP1	11.2339	11.9215	0.6876	up	0.00087001
GH2	2.62361	1.92187	-0.701735	down	0.000901242
NLRP12	5.34923	4.98577	-0.363457	down	0.000901242
TMEM117	8.97708	8.6925	-0.284587	down	0.000901242
HINT3	11.5784	11.855	0.276599	up	0.000901242
SIRPB1	8.94281	9.49157	0.548761	up	0.000901242
CACNA1D	6.13837	6.94371	0.805344	up	0.000910023
C21orf2	11.0218	10.6932	-0.328596	down	0.000911186
IGSF8	11.5701	11.3632	-0.206901	down	0.000922492
BEND5	10.1492	9.50495	-0.644203	down	0.000942033
ATG7	11.6394	11.8607	0.22134	up	0.000951412
TCP11L1	9.82299	10.0484	0.225383	up	0.000951412
FMO5	8.28686	7.83347	-0.453387	down	0.000957522
ZBTB18	12.7661	12.4535	-0.312571	down	0.000971198
CXXC5	12.504	11.9185	-0.585463	down	0.000981618
CSH2	0.999783	0.472372	-0.527411	down	0.000981618
SLC12A2	11.4067	11.7085	0.301804	up	0.000982097
SDR39U1	12.483	12.2591	-0.223992	down	0.00102998
TNFRSF8	9.09655	9.49839	0.401841	up	0.0010403
ZNF396	8.20764	7.85061	-0.357031	down	0.00104156
TFRC	13.1213	13.5687	0.447461	up	0.00105444
CDK6	12.0674	12.3974	0.33002	up	0.00108509
SIGLEC15	7.28416	8.07366	0.789505	up	0.00110715
FBXO16	5.24058	4.37884	-0.861744	down	0.00111315
EFCAB12	8.05568	7.47604	-0.579632	down	0.00111315
MTURN	11.6338	11.2625	-0.371325	down	0.00112472
FZD3	10.1982	9.75272	-0.445474	down	0.00113331
ITPRIPL1	8.57814	9.03043	0.452287	up	0.00115036
ARHGEF4	6.19831	6.76632	0.568008	up	0.00115036
TESK1	11.977	11.7189	-0.258157	down	0.00115951
HIGD1A	12.7866	12.9938	0.207203	up	0.00116287
NHLH1	4.45301	3.86677	-0.586239	down	0.00116399
GART	12.85	13.0608	0.210848	up	0.00116399
FBXW8	11.0167	11.5258	0.50915	up	0.00116502
PAPSS2	11.4018	11.6905	0.288721	up	0.00117025
TNFRSF1B	13.5119	13.8652	0.353278	up	0.00117025
PRKAB2	11.4259	11.1809	-0.244984	down	0.0011817
RASSF6	10.9262	9.53203	-1.39414	down	0.00118271
KCNE4	9.59872	10.0591	0.460399	up	0.00118886
CLK2	12.961	12.7456	-0.215416	down	0.00119383
NXF1	13.9571	13.7911	-0.166032	down	0.00119885
MDFIC	13.4305	13.7478	0.317291	up	0.00120012
TIFAB	9.64786	10.0222	0.374368	up	0.00120554
01/09/	7.0547	7.52271	0.468008	up	0.00120829
MRPS27	13.0859	13.2736	0.187643	up	0.00121248
ACSL1	12.1596	12.478	0.31841	up	0.00122768
ZNF768	11.5079	11.2046	-0.303303	down	0.00123116
DYNC2LI1	10.4358	10.1851	-0.250748	down	0.0012365
ZNF773	10.2736	10.0819	-0.191712	down	0.0012454
GAS2L3	8.18379	8.53654	0.352744	up	0.00125426
ZNF554	8.99796	8.80118	-0.19678	down	0.00127098
SLCO5A1	9.77467	10.4442	0.669558	up	0.00127098
USF1	13.7708	13.4758	-0.294941	down	0.00128497
HHLA2	6.84433	6.37123	-0.473103	down	0.00128662
REM2	7.31276	6.85725	-0.455509	down	0.00128662
PRPF40B	9.95163	9.66845	-0.283173	down	0.00128718
GCNT3	6.62602	7.26866	0.642635	up	0.00128718
TBX20	0.226501	0.797069	0.570568	up	0.00128992
CTSL	13.0606	13.4627	0.402049	up	0.00130688
TFEC	11.8125	12.3803	0.567795	up	0.00130688
LIMK2	11.2348	11.4413	0.206468	up	0.00130996
ACSS1	12.6421	12.3321	-0.310013	down	0.00132901
TMEM79	10.0321	9.80186	-0.230215	down	0.00133751
NDRG4	10.5638	9.91066	-0.653189	down	0.00135508
NEK6	13.0405	13.4445	0.404047	up	0.00137398
LUC7L3	15.3462	15.126	-0.220209	down	0.00137675
SOX12	10.1879	9.81153	-0.376371	down	0.00139257
R3HDM1	12.2834	12.472	0.188548	up	0.00139394
LEAP2	8.86147	8.60323	-0.258238	down	0.00142716
PAK3	7.58861	8.05309	0.464479	up	0.00142716
KIAA1324	10.8095	11.3242	0.514659	up	0.00145663
VPS54	12.1706	11.9957	-0.174821	down	0.00146475
CEP89	10.9471	10.8046	-0.14244	down	0.00146475
LRP1	11.0481	11.6688	0.620741	up	0.00146475
KCNAB2	13.0703	13.2849	0.214549	up	0.00148231
CHI3L1	10.5728	11.5997	1.02692	up	0.00148231
MICAL2	10.7674	11.2148	0.447439	up	0.00151575
ARL11	11.1663	10.8017	-0.364533	down	0.00151581
SHF	8.06283	7.70528	-0.35755	down	0.00151581
BBS4	10.8547	10.7061	-0.14861	down	0.00151581
STK10	13.7127	13.9277	0.215011	up	0.00151581
GAS7	11.172	11.5401	0.368175	up	0.00151581
TGM2	11.7282	12.1731	0.444986	up	0.00151717
ATP6V1B2	13.2411	13.4472	0.206114	up	0.00151947
SP9	1.43749	2.21899	0.781498	up	0.0015239
AGMAT	9.87643	10.2396	0.363121	up	0.00152579
ABTB2	9.45411	9.96495	0.510841	up	0.00152579
NLRP4	7.50905	9.7111	2.20205	up	0.00152579
NUDT7	9.35221	9.09069	-0.261529	down	0.00152817
CYP7B1	7.36857	7.8511	0.482527	up	0.00153704
SPAG8	8.23729	7.94408	-0.293216	down	0.00154246
PLXND1	12.7804	13.059	0.278586	up	0.00156611
GFPT2	9.22137	9.77234	0.550965	up	0.00157481
ELMOD3	11.57	11.4217	-0.148354	down	0.00157574
NIP7	11.9119	12.0843	0.172435	up	0.00157574
HNMT	11.6714	11.9741	0.302688	up	0.00157574
ACP6	10.0428	9.6879	-0.354935	down	0.00157725
TMEM55A	10.5419	10.2886	-0.253215	down	0.00157725
LIPT1	10.5345	10.3243	-0.210228	down	0.00157725
FLVCR2	9.31468	9.66657	0.351883	up	0.00158074
NKX6-3	7.54752	5.98823	-1.55929	down	0.00158442
LETM1	11.7013	11.8658	0.16444	up	0.00158442
SAMHD1	13.8332	14.1374	0.304183	up	0.00159327
FBXO44	11.8627	11.5451	-0.317615	down	0.00159655
BPNT1	12.5641	12.8903	0.326188	up	0.00160176
METAP1D	9.68314	9.43262	-0.250514	down	0.00161138
ZNF671	11.5342	11.3642	-0.170029	down	0.00162337
STAC	7.2307	7.67967	0.448973	up	0.00162337
EFCAB5	7.16888	7.75784	0.588957	up	0.00162557
FAM193B	12.8281	12.5647	-0.26337	down	0.00162766
NAP1L4	14.0032	14.1498	0.1466	up	0.00163082
NPL	12.3219	12.6369	0.315025	up	0.00163082
CHST14	10.5637	10.3985	-0.165175	down	0.00163779
CATSPERG	7.41992	7.137	-0.282922	down	0.00168218
ENPP2	14.1625	14.5832	0.420698	up	0.00168218
WNT4	1.74849	2.62563	0.877145	up	0.00168218
RABL2B	11.6266	11.441	-0.185527	down	0.00170939
KAL1	9.06022	9.53462	0.474402	up	0.00170939
LCK	13.9751	14.2432	0.268081	up	0.00172589
LCP1	17.1363	17.3242	0.187842	up	0.0017264
PCDHGC4	3.31084	4.34714	1.0363	up	0.00174183
ZNF343	10.4871	10.3141	-0.173036	down	0.00176586
APBA1	7.17965	7.54888	0.369224	up	0.00176586
VAMP2	13.3772	13.0884	-0.288743	down	0.00181568
RAD54B	8.13732	8.44329	0.30597	up	0.00181735
SPAG1	10.7796	11.13	0.350376	up	0.00181735
AFMID	11.0077	11.3879	0.380125	up	0.00181735
GJB6	5.80033	6.22213	0.421808	up	0.00181735
VASH2	8.79829	9.24958	0.451287	up	0.00181735
C12orf77	5.98504	6.71019	0.725147	up	0.00186117
ITFG2	12.0448	11.867	-0.177831	down	0.00186223
CD1D	10.5157	9.7472	-0.768486	down	0.00186373
SNX25	11.6348	11.9602	0.325406	up	0.00186544
SESTD1	11.1925	10.8514	-0.341084	down	0.00186888
ICMT	12.1741	12.3557	0.181586	up	0.00186888
KCNIP2	8.92417	9.73554	0.811378	up	0.00189203
ORC4	12.1229	11.9876	-0.135367	down	0.00189711
AMY1A	7.51782	7.09761	-0.420211	down	0.00190172
AKAP17A	13.1458	12.943	-0.2028	down	0.00190813
ITGAX	12.5952	13.018	0.422866	up	0.00190813
PTGFRN	9.82493	10.1381	0.313136	up	0.00190935
PARPBP	9.9282	10.2714	0.343172	up	0.00190935
IL11RA	10.9768	10.7073	-0.269514	down	0.001912
FSD1L	9.91731	9.56469	-0.352622	down	0.00192591
HCN3	8.84574	8.54135	-0.304393	down	0.00192972
KLF8	9.99112	9.20764	-0.783489	down	0.00193206
GIGYF1	12.9333	12.7372	-0.196087	down	0.00194259
DTX4	11.4154	10.9962	-0.419187	down	0.0019537
POU2F2	14.85	14.5468	-0.303167	down	0.00196029
CHD1L	12.4931	12.2978	-0.195287	down	0.00196029
2016-03-09	12.2228	11.8817	-0.341069	down	0.00196629
RSAD1	12.3286	12.0716	-0.256992	down	0.00199068
XKR8	9.97193	9.75982	-0.212103	down	0.00199068
GUCY2C	8.11739	7.2775	-0.83989	down	0.00199895
AMY2B	11.4146	11.06	-0.354645	down	0.00199895
LRRC45	10.7094	10.4125	-0.296901	down	0.00199895
YAE1D1	10.1411	9.98025	-0.160818	down	0.00199996
FAM209A	6.70093	6.3542	-0.346734	down	0.00201689
RAB6B	8.65376	9.11815	0.464389	up	0.00201689
C8orf58	9.66848	9.34855	-0.319936	down	0.00203174
AP3S1	12.9216	12.7204	-0.201222	down	0.00203274
SIRT2	12.1642	11.9995	-0.164611	down	0.00203274
SLC7A1	11.8083	12.1025	0.294248	up	0.00203274
LPXN	13.9528	14.102	0.149158	up	0.00203536
BTBD19	7.67318	8.01404	0.340861	up	0.00204454
SH3RF1	8.95789	9.5525	0.594604	up	0.00204454
MPP6	10.5464	10.1501	-0.396283	down	0.00205764
CENPV	9.18388	9.77336	0.589482	up	0.00207326
FYTTD1	13.5001	13.737	0.236847	up	0.00207791
RUNDC1	11.7891	11.5977	-0.191416	down	0.00208081
NCF2	10.8103	11.1729	0.362666	up	0.00210516
LYRM9	10.04	9.7529	-0.287111	down	0.00210925
PLD1	10.7473	11.0304	0.283049	up	0.00211093
SPARC	15.0172	15.3513	0.334101	up	0.002114
ADAMDEC1	12.9532	13.4244	0.471107	up	0.00216656
RTDR1	4.23417	3.52514	-0.709029	down	0.00217198
CCDC130	12.1793	11.9843	-0.194991	down	0.00217336
RIPK3	10.8631	10.6842	-0.178929	down	0.00217576
ABCD4	12.4171	12.2509	-0.16619	down	0.00217576
CCDC174	11.8774	11.7576	-0.119856	down	0.00218185
ASCC3	12.4481	12.7327	0.2846	up	0.00219064
ANTXR1	11.6615	11.995	0.333572	up	0.00220101
ZNF296	9.91902	9.50513	-0.413887	down	0.00224454
TSPAN3	13.6498	13.3677	-0.282131	down	0.00227027
PPAPDC2	11.204	11.0355	-0.168472	down	0.00227027
CCDC11	6.58547	6.21245	-0.37302	down	0.00231037
COL28A1	6.44845	6.09905	-0.349395	down	0.00231779
TSGA10	9.14242	8.84068	-0.301735	down	0.00231779
NAGA	11.7898	11.9481	0.158267	up	0.00231779
LGALS4	7.00783	6.5666	-0.441238	down	0.00234884
RAB31	11.1979	11.5859	0.387938	up	0.00236801
TMEM144	7.09048	7.60057	0.510082	up	0.00238446
CCDC116	4.96008	4.49757	-0.462506	down	0.00238665
SEMA3A	9.80594	10.1247	0.318768	up	0.00238665
EEPD1	10.1021	10.7983	0.696242	up	0.00241252
ZNF559	11.5284	11.2812	-0.24722	down	0.00241336
HEXDC	12.0136	11.6661	-0.347456	down	0.00244891
RFPL3S	7.26897	6.92237	-0.346597	down	0.00244891
PARN	12.9856	13.2383	0.252731	up	0.00244891
PLXNC1	12.5248	12.9435	0.418766	up	0.00246589
ESCO2	9.7203	10.1656	0.445291	up	0.00246589
2016-03-05	11.5501	11.7166	0.166498	up	0.0024714
C14orf28	10.2454	10.0405	-0.204877	down	0.00248007
FSBP	3.41239	4.23972	0.827326	up	0.00248007
GRAMD1C	10.7413	11.4675	0.726173	up	0.00248979
FCRLB	9.16917	8.49205	-0.677118	down	0.0024971
RMDN2	9.73018	9.50579	-0.224384	down	0.0024971
ANKK1	6.78434	6.26529	-0.519053	down	0.00251922
IL13RA1	12.3314	12.697	0.365626	up	0.00253098
DUSP22	13.0782	12.8239	-0.254243	down	0.00253687
CPM	10.7612	11.1683	0.40714	up	0.00253687
C6orf211	11.7654	11.997	0.231583	up	0.0025384
POLM	11.7921	11.5827	-0.209412	down	0.0025393
ZNF419	11.1842	10.9967	-0.187495	down	0.00254385
FBXO22	11.3123	11.4561	0.143772	up	0.0025542
CYP27A1	11.2592	11.7625	0.503239	up	0.00255429
MED12L	8.71457	9.3737	0.659125	up	0.00255709
BCORL1	9.83047	9.46347	-0.367	down	0.00257856
SLC23A1	6.16626	5.64098	-0.525285	down	0.00258372
ANKZF1	13.1665	12.9541	-0.212403	down	0.00260358
RGL1	11.7716	12.1205	0.348882	up	0.00260803
SIGLEC10	12.6321	12.3204	-0.311652	down	0.0026134
AGBL2	8.88671	8.57913	-0.307577	down	0.00266726
NET1	12.354	12.6715	0.31746	up	0.00267753
B3GNT5	7.25461	7.75466	0.500044	up	0.00267753
CDR2	11.8172	12.02	0.202801	up	0.00270127
SGK1	12.7045	13.4007	0.696199	up	0.00270127
COL6A2	13.3196	13.7076	0.38798	up	0.00272113
MSANTD3	10.0304	9.85179	-0.178577	down	0.00273074
MAP1LC3B2	9.69367	9.86226	0.168587	up	0.00273522
SEC62	14.7631	14.547	-0.216131	down	0.00275948
PIGP	10.8545	10.6298	-0.224651	down	0.00278463
HSD17B13	5.67397	5.27022	-0.403754	down	0.00280088
ZNF233	7.40146	7.02714	-0.37432	down	0.00280088
POMT2	10.2648	10.0508	-0.213971	down	0.00280088
ZSCAN26	11.4382	11.2375	-0.200718	down	0.00283159
DOCK4	9.31399	9.69153	0.377544	up	0.00283301
TDP1	12.1147	12.2393	0.124608	up	0.00284379
PRKAR2A	11.8622	12.055	0.192829	up	0.00287076
CAPS2	8.08417	7.68904	-0.395139	down	0.00288315
AIG1	10.7002	10.4079	-0.292303	down	0.00289297
CASC5	11.1703	11.6149	0.444636	up	0.00289788
TAZ	12.2935	11.9983	-0.295128	down	0.00290992
ZNF709	6.02905	5.59271	-0.436345	down	0.00293344
PHYKPL	12.8894	12.7037	-0.185689	down	0.00293344
KPTN	9.29116	8.98534	-0.305818	down	0.00294546
GOLGA6L4	8.29852	7.91108	-0.387445	down	0.00299361
TEC	9.62875	10.1739	0.545155	up	0.00301175
CLCF1	9.79612	9.19376	-0.602359	down	0.00301854
GFI1	10.2333	10.5165	0.283259	up	0.00301854
RCOR1	11.931	12.2045	0.273498	up	0.00303022
ZNF814	10.5656	10.3749	-0.190702	down	0.00303747
COX10	10.4751	10.6045	0.129352	up	0.00314134
INTS7	11.3206	11.5062	0.185648	up	0.00314706
CACNA1C	7.66675	8.0342	0.367457	up	0.00314706
LRP8	10.0876	10.4542	0.366632	up	0.00315433
CMKLR1	11.8613	12.2338	0.372543	up	0.00316618
SOX4	10.9046	11.2367	0.332174	up	0.00321281
PPP1R13B	10.9788	10.7875	-0.191321	down	0.00322796
NACC1	12.0072	12.1939	0.186667	up	0.00322796
RPE	11.7388	11.9365	0.197697	up	0.00322796
MMP14	12.0613	12.437	0.375754	up	0.00322796
PTCD2	9.1422	9.40368	0.261482	up	0.00323212
VDAC1	13.9951	14.1628	0.167744	up	0.003259
C10orf67	4.46832	3.66167	-0.806652	down	0.00330574
USP21	11.7271	11.5294	-0.197703	down	0.00330574
CMBL	7.68128	7.98231	0.301035	up	0.00330574
SCN4A	8.21101	7.65646	-0.554544	down	0.00339839
RMDN1	12.423	12.5767	0.153676	up	0.00339839
PATZ1	12.5962	12.4374	-0.158816	down	0.00343712
TMEM119	12.8262	13.1748	0.348548	up	0.00343712
SDC4	10.9715	11.3309	0.359381	up	0.00345643
KCNJ5	7.6921	8.1886	0.496494	up	0.00348934
TESC	9.82519	10.3948	0.569613	up	0.00348934
TBX6	6.84497	6.45284	-0.392128	down	0.00357439
CFAP20	11.6202	11.4897	-0.130554	down	0.00358298
PELI3	8.27585	7.91901	-0.356831	down	0.00362181
SLC12A7	10.9313	11.2406	0.309284	up	0.00362181
ING4	12.293	12.106	-0.187039	down	0.00362191
ZBED5	13.7167	13.5665	-0.150253	down	0.00363204
RAD23B	13.8118	13.9609	0.149106	up	0.00364038
CDK19	11.7686	12.0459	0.27733	up	0.00364038
IMPA2	9.50696	9.12516	-0.3818	down	0.0036449
NPIPA5	10.0123	9.75545	-0.256871	down	0.0036449
GPBP1	14.516	14.3982	-0.117842	down	0.0036449
KCNE3	9.20745	9.53694	0.329488	up	0.0036449
PAGE5	5.24278	5.83268	0.589904	up	0.00366397
SYVN1	13.7682	13.4992	-0.269036	down	0.00367254
ZC3H12C	9.08565	9.46326	0.377611	up	0.00367254
C9orf41	11.2358	11.4374	0.20169	up	0.00370732
LRRC41	12.2723	12.4731	0.200857	up	0.00373939
ANXA6	14.9585	14.6158	-0.342678	down	0.00377177
CBLB	13.3368	13.0169	-0.319978	down	0.00377177
FANCE	9.98194	9.76694	-0.214998	down	0.00377177
H2AFY	14.1523	14.288	0.135733	up	0.00377177
LY75	12.8285	13.0968	0.268268	up	0.00377177
FAM102A	13.7392	14.0309	0.291701	up	0.00377177
SULF1	10.8883	11.6901	0.801748	up	0.00377177
PI4K2A	11.1877	11.3687	0.181017	up	0.0037721
L2HGDH	8.14139	8.48151	0.340122	up	0.00378979
ALAS1	11.9545	12.1436	0.189063	up	0.00380803
CSF2RA	11.1883	11.5334	0.345113	up	0.00388315
SPATA20	11.7604	11.4037	-0.356772	down	0.00388718
01/09/	12.7539	13.0173	0.263394	up	0.00388718
LIMS3	6.82502	7.6713	0.846284	up	0.00388718
WDR91	11.8982	12.1384	0.240263	up	0.00391226
GSX2	2.72887	3.90054	1.17167	up	0.00394073
GPR143	3.11539	4.0916	0.976209	up	0.00398809
MITF	9.07653	9.42592	0.349392	up	0.00400975
CCR1	9.54499	10.0268	0.481855	up	0.00400975
B4GALT5	11.5659	11.9986	0.432723	up	0.00402179
FNDC1	10.2868	10.8265	0.539672	up	0.00402179
SPDYE5	4.83471	4.46091	-0.373805	down	0.00404625
SLC39A11	10.8511	11.0733	0.222161	up	0.00404625
LRRC4	8.48767	9.50702	1.01935	up	0.00406132
SESN2	9.88779	10.1019	0.214064	up	0.0040714
INPP5F	12.002	12.4248	0.422798	up	0.00407668
REPS1	12.1135	11.9341	-0.179354	down	0.0040803
AMN1	11.1163	10.8499	-0.266382	down	0.00408645
ANKRD42	10.1556	9.92983	-0.225814	down	0.0041043
NGDN	12.2348	12.0588	-0.175997	down	0.00413995
HAS2	8.51004	8.94384	0.4338	up	0.00413995
CEND1	5.54922	6.24999	0.70077	up	0.00413995
NT5DC4	8.21763	9.10354	0.885912	up	0.00416587
C15orf65	6.76783	6.43634	-0.33149	down	0.00418078
SPSB1	10.7876	11.0572	0.269593	up	0.00418078
PDCD1LG2	10.2603	10.6245	0.364163	up	0.00418078
ABHD5	9.55837	9.95402	0.395649	up	0.00418078
CDCP1	6.91801	7.36399	0.445979	up	0.00418078
SLC39A14	10.7875	11.1116	0.324058	up	0.00418132
MCM6	12.9239	13.1522	0.228268	up	0.00423523
EFCAB2	9.30178	8.96288	-0.338904	down	0.00427681
OSGEP	12.6598	12.4948	-0.164996	down	0.00427681
ZFP69B	7.5564	7.87238	0.315975	up	0.00431604
PNRC1	14.2122	14.0209	-0.191302	down	0.00432255
CD274	10.121	10.4944	0.373337	up	0.00432255
ALDH1B1	10.0001	10.2314	0.231298	up	0.00436306
SGK3	10.2694	10.0617	-0.207771	down	0.0043801
SNAP47	11.535	11.7412	0.206211	up	0.00439253
FCRL4	8.32466	7.06583	-1.25883	down	0.00439259
FCRLA	14.6653	14.2243	-0.44099	down	0.00442808
BACE1	9.63294	9.86672	0.233779	up	0.00443226
ZNF692	11.6554	11.3566	-0.298708	down	0.0044431
CTNNA1	13.1472	12.9683	-0.178937	down	0.0044431
E2F3	11.3738	11.6612	0.287435	up	0.0044431
MAP1A	8.67347	9.078	0.404531	up	0.0044431
AMY1B	8.10481	7.69798	-0.406825	down	0.00452128
SAP30BP	13.3534	13.1714	-0.182038	down	0.00452536
GPR160	11.4523	11.073	-0.379289	down	0.00455438
NAMPT	12.5232	12.7945	0.271224	up	0.00455438
WDHD1	10.6428	10.9305	0.287776	up	0.00467795
NPIPA3	9.24982	9.02062	-0.229198	down	0.00469524
SIRPD	2.74192	3.34671	0.604783	up	0.00471854
OPN3	10.8916	10.5997	-0.291846	down	0.00471916
SLC25A14	10.2709	10.0519	-0.21898	down	0.00471916
PIP5K1B	10.1703	9.72655	-0.443703	down	0.00475756
ATG12	13.1939	13.0496	-0.144293	down	0.00475756
SETD3	12.4211	12.5172	0.0960498	up	0.00476061
PPAN-P2RY11	-0.579496	-0.351796	0.2277	up	0.00476061
COA7	8.77284	9.06285	0.290008	up	0.00478271
CSF1	11.918	12.1945	0.276484	up	0.00480781
FKBP1B	7.2221	6.78635	-0.435746	down	0.00481144
DNAJB6	13.5033	13.6115	0.108226	up	0.00481144
PHTF1	10.9943	11.15	0.155697	up	0.00481144
PARP6	12.6546	12.4956	-0.159029	down	0.00483773
WDR19	12.1181	11.6752	-0.442918	down	0.00488645
PIFO	6.05298	5.71764	-0.335336	down	0.00488645
C17orf99	7.84511	8.71111	0.866	up	0.00490407
SH2B3	12.7137	12.9144	0.200665	up	0.00491257
GDI1	13.8781	13.6786	-0.199574	down	0.00496455
SLC6A16	10.5361	10.0884	-0.447699	down	0.00496517
C1orf127	5.32945	5.75166	0.422216	up	0.00499681
CTDSP1	13.3458	13.2027	-0.143039	down	0.00500491
ALOX15	7.60181	8.1861	0.584287	up	0.00503213
PPME1	11.2156	11.3627	0.14708	up	0.00504979
INVS	10.4388	10.6855	0.246752	up	0.00506869
MMP11	9.38227	8.90491	-0.477356	down	0.0050699
ANKMY2	11.1715	11.0213	-0.15023	down	0.00507509
ETV7	9.89601	10.5376	0.64159	up	0.00507938
LMO4	13.2582	12.8956	-0.362593	down	0.00509248
DCLRE1A	10.5578	10.8844	0.326552	up	0.00511251
FRMD4B	11.0619	11.37	0.308084	up	0.00512133
FAM229A	9.84742	9.57763	-0.269797	down	0.00516253
PIK3CB	11.6943	11.8662	0.171913	up	0.00516253
RAB40C	10.2184	10.0571	-0.161321	down	0.00517365
GSPT1	13.6489	13.7871	0.138221	up	0.0051819
C1orf226	6.6753	7.19395	0.518645	up	0.00519867
EFCAB13	8.32328	7.72955	-0.593737	down	0.00533139
EID2B	8.98208	8.7493	-0.232781	down	0.00533139
OGDH	13.022	13.2657	0.243731	up	0.00536419
RNF145	13.4483	13.6231	0.174776	up	0.00539723
C11orf80	10.8037	10.4279	-0.37583	down	0.00540075
COQ7	10.7449	10.6061	-0.138787	down	0.00540858
MAST2	11.5521	11.855	0.302891	up	0.00540858
STPG1	9.48547	9.26426	-0.221207	down	0.0054183
SHISA8	5.06295	5.96712	0.904169	up	0.00546173
AHSA2	14.2075	13.9129	-0.294629	down	0.00548782
METTL17	12.631	12.4736	-0.157436	down	0.00548782
FBXO45	10.9915	11.1342	0.142668	up	0.00548782
PARP11	11.217	11.4256	0.208613	up	0.00548782
DCBLD2	9.99957	10.3021	0.302544	up	0.00548782
COL18A1	12.2068	12.513	0.306164	up	0.00548782
HIC1	8.43785	8.78853	0.350678	up	0.00548782
LUC7L	13.3664	13.1462	-0.220221	down	0.0055197
TRAF1	13.7402	13.9815	0.241228	up	0.0055197
COL6A3	13.1631	13.5648	0.401769	up	0.0055197
ZNF222	9.60438	9.41565	-0.188733	down	0.0055643
FOXP3	10.9431	11.3715	0.42839	up	0.00556752
TIMP2	12.4838	12.7764	0.292625	up	0.00559235
CDC42EP3	12.3792	12.1859	-0.1933	down	0.00559238
TTC25	5.23996	4.93571	-0.304257	down	0.00559507
NPNT	8.27162	8.73659	0.464972	up	0.00564275
AARSD1	8.98123	8.78326	-0.19797	down	0.00566832
C5AR1	10.6328	11.0666	0.433812	up	0.00566832
SLAMF8	11.855	12.22	0.365056	up	0.00567591
ITIH4	6.42636	6.08971	-0.336653	down	0.00569378
LIN7B	7.98981	7.65482	-0.334989	down	0.00569378
C5orf56	10.3326	10.0947	-0.237878	down	0.00569378
RBM6	14.8659	14.6366	-0.229392	down	0.00569378
ULK1	11.2877	11.1182	-0.169476	down	0.00569378
PRDX3	13.5264	13.6959	0.16949	up	0.00569378
RASSF4	13.1903	13.4846	0.294258	up	0.00569378
USP49	10.4511	10.8526	0.401463	up	0.00569378
CADM1	10.9772	11.422	0.444838	up	0.00569378
MAGEE1	9.76507	9.49783	-0.267245	down	0.00569928
SAMD13	6.09078	5.64919	-0.44159	down	0.00570189
ZHX3	10.6273	10.4061	-0.221165	down	0.00570189
CARD9	8.47624	8.82752	0.351282	up	0.00570189
LRRC1	9.90961	9.75466	-0.154949	down	0.00572735
BCL10	12.0765	11.9288	-0.147762	down	0.00577971
TCF4	14.3956	13.9147	-0.480972	down	0.00578808
CHP1	12.4206	12.571	0.150405	up	0.00578808
ZNF75A	12.2264	12.0396	-0.186861	down	0.00579664
DMRTC1B	7.16551	6.75214	-0.413368	down	0.00581839
PGBD2	10.827	10.5917	-0.235291	down	0.00581839
KIAA1755	9.13555	9.39079	0.255236	up	0.00586699
AGPAT5	11.7383	12.0045	0.266223	up	0.00586699
NCF4	13.2177	12.9007	-0.317003	down	0.00587757
WDFY3	10.0782	10.3986	0.320373	up	0.00589714
GK	10.9661	11.2306	0.264507	up	0.00589995
CAB39L	10.0059	9.68585	-0.320034	down	0.00592538
WDR13	11.8611	11.598	-0.263026	down	0.00592538
CDKL3	6.79421	6.59216	-0.202048	down	0.00592538
WISP3	3.15521	3.88941	0.7342	up	0.00592538
ARX	2.0352	2.99825	0.963048	up	0.00592538
THUMPD3	11.8713	12.0009	0.129548	up	0.00592916
FBXL22	4.4914	4.99825	0.506847	up	0.00592916
FBXO43	8.18289	8.6922	0.509308	up	0.00597806
TMUB2	12.1986	12.0618	-0.136785	down	0.00599151
SIPA1L1	12.5773	12.9034	0.326121	up	0.00605745
HEATR3	11.508	11.6572	0.149241	up	0.00612123
SMOC2	10.5252	10.8718	0.346608	up	0.00612123
CDCA2	10.1151	10.5342	0.419091	up	0.00612123
COL6A5	3.5447	4.55084	1.00614	up	0.00612123
WIPF1	15.6237	15.785	0.161359	up	0.00612249
CIB2	9.49646	9.08356	-0.412902	down	0.00613233
PPOX	11.0153	10.7965	-0.218824	down	0.00613233
VILL	11.3079	11.1362	-0.171655	down	0.00613233
FAM98B	12.6373	12.7678	0.130575	up	0.00613233
USP48	13.2135	13.3458	0.132284	up	0.00613233
GALK2	10.4422	10.6067	0.164524	up	0.00613233
FARP1	10.7175	10.9632	0.245748	up	0.00613233
SLC22A23	9.73347	10.0277	0.294271	up	0.00613233
FOXB1	3.77267	4.54585	0.773182	up	0.00614236
FAM200B	11.7167	11.5548	-0.161858	down	0.0061529
UBE2N	13.798	13.9691	0.171061	up	0.0061529
PTP4A1	12.7014	12.8761	0.174762	up	0.0061529
COL5A2	11.1485	11.6025	0.454015	up	0.0061529
AZU1	3.54288	2.90693	-0.63595	down	0.0062311
RBM4B	11.909	11.7125	-0.196522	down	0.00626201
SPIB	14.0763	13.747	-0.329243	down	0.00628503
DACT1	8.45619	8.85509	0.398902	up	0.00630876
GABRB2	6.52819	4.83158	-1.69661	down	0.00635914
KDM1B	11.7421	12.0579	0.315755	up	0.00639866
RABL3	11.3945	11.5597	0.165173	up	0.00647965
ILDR1	9.51792	10.0084	0.490439	up	0.00647965
ADAM11	5.93339	5.48497	-0.448419	down	0.00650627
BTN2A1	12.7579	12.5504	-0.207538	down	0.00650627
GOLM1	9.8894	10.2412	0.351761	up	0.00650627
FAM135A	10.5819	10.9271	0.345111	up	0.00654282
ATG16L2	12.4159	12.1134	-0.30248	down	0.00656787
CHUK	11.7817	11.9908	0.209104	up	0.00658479
ATCAY	3.75835	3.36806	-0.390282	down	0.00662286
FOSL2	10.3605	10.6796	0.319114	up	0.00662286
FCRL1	13.9568	13.3507	-0.606041	down	0.00662895
ZNF775	11.5977	11.2869	-0.310863	down	0.00663192
SNX24	9.33658	9.13501	-0.201565	down	0.00663983
ATG4C	11.4145	11.254	-0.160519	down	0.00664527
MTMR6	12.3537	12.591	0.237359	up	0.00665358
AGBL4	3.91305	3.39433	-0.518712	down	0.006654
CHML	10.6473	10.3328	-0.31445	down	0.00665451
MTL5	7.34831	6.97057	-0.377741	down	0.00674149
FAM3C	12.578	12.9415	0.363583	up	0.00677859
BCL2L1	12.4802	12.6638	0.183602	up	0.00678902
FGD3	13.4572	13.2474	-0.20985	down	0.00681513
PPP1R3B	11.0138	10.816	-0.197865	down	0.0068441
RIMKLB	11.6816	11.2292	-0.452399	down	0.00684446
DCUN1D1	12.6148	12.7686	0.153829	up	0.00688862
ESX1	-0.245747	0.083108	0.328855	up	0.00689068
PLIN3	12.391	12.5917	0.200703	up	0.00691703
FNIP2	10.244	10.5623	0.318276	up	0.00696474
TDRD3	11.4015	11.2323	-0.169256	down	0.00696609
PUS7	9.72182	10.0675	0.345678	up	0.00700099
FAT1	9.20575	9.78448	0.578734	up	0.00700099
PPP2R3A	7.57802	7.89613	0.318109	up	0.00701537
SEMA4A	12.3844	12.7738	0.389414	up	0.00701537
PPM1K	14.1832	13.9563	-0.226882	down	0.00705919
ZNF202	11.2974	11.1874	-0.110054	down	0.00705919
LRP12	7.71881	8.14988	0.431075	up	0.00724841
NADK2	11.0322	10.7985	-0.233672	down	0.00726897
INTS9	11.4319	11.5448	0.112942	up	0.00726897
PLA2G2D	14.0867	14.5373	0.45063	up	0.00726897
NPIPA8	9.6857	9.4193	-0.266402	down	0.00727289
MORC4	11.2893	11.1053	-0.184006	down	0.00727755
EHD4	12.0734	12.3288	0.255444	up	0.00727755
SNX29	13.2849	13.599	0.314038	up	0.00727853
RASGRP1	12.7494	13.0438	0.294404	up	0.00729722
C9orf163	4.90249	4.4569	-0.445595	down	0.00735477
APLF	9.40606	9.24469	-0.161369	down	0.0074065
FCRL2	14.3027	13.6602	-0.642508	down	0.00741219
ZNF19	8.82589	8.67327	-0.152618	down	0.00741219
FAS	12.6038	12.8849	0.281108	up	0.00741219
CCR10	5.14185	5.68069	0.538845	up	0.00741219
SLC6A6	12.1871	12.507	0.31987	up	0.00749454
MEPCE	12.7874	12.5852	-0.202189	down	0.0075042
CTPS1	11.6637	11.8601	0.196444	up	0.00751338
TEX15	1.38854	1.9988	0.610261	up	0.00753523
BARX2	7.39091	8.42737	1.03645	up	0.00753523
LRP5L	9.40167	9.12532	-0.276353	down	0.00754007
SIK3	11.9152	11.7224	-0.192768	down	0.00754007
PCIF1	12.172	12.0446	-0.127375	down	0.00754007
FUCA1	14.5172	14.817	0.299749	up	0.00754007
PCDHGC3	8.17039	9.44074	1.27035	up	0.00754007
POLR3GL	12.6067	12.4012	-0.205468	down	0.00755159
GSR	12.192	12.3421	0.150154	up	0.00755159
CCR4	10.6773	11.3355	0.658178	up	0.00755159
PPM1H	8.8173	9.14101	0.323706	up	0.00757079
GNG11	12.094	11.4916	-0.602392	down	0.00757488
IFT74	10.4087	10.2272	-0.181516	down	0.00765873
ADAM9	11.2558	11.5667	0.310884	up	0.00765873
PANK1	8.62988	8.95	0.320117	up	0.00768985
VPS37D	6.40337	5.88841	-0.514952	down	0.00778466
PAIP2B	10.0343	9.58745	-0.446803	down	0.00778466
NPEPL1	10.3396	10.0003	-0.339307	down	0.00778466
GATS	9.2437	8.99213	-0.251564	down	0.00778466
RASSF1	12.5957	12.3688	-0.226899	down	0.00778466
HEMK1	11.5824	11.4281	-0.154231	down	0.00778466
KAT5	12.7222	12.5715	-0.1507	down	0.00778466
TM2D1	11.7405	11.6088	-0.1317	down	0.00778466
ENOPH1	12.2194	12.3499	0.130454	up	0.00778466
TGFA	9.54667	9.83217	0.285503	up	0.00778466
GCAT	8.49736	8.89085	0.393491	up	0.00778466
TLR4	11.8204	12.2153	0.394838	up	0.0078217
EZH1	13.1495	12.9906	-0.158937	down	0.00790967
RGS20	2.01236	2.90259	0.890223	up	0.00790967
TMEM25	9.65152	9.43819	-0.213328	down	0.00791691
ASAP1	13.0244	13.4375	0.413162	up	0.00791691
SLC35A1	10.8849	10.6734	-0.211496	down	0.00794788
DMAP1	12.7545	12.6056	-0.14888	down	0.00794788
LAP3	14.1244	14.3635	0.239038	up	0.00794788
FAM98C	10.9031	10.6882	-0.214911	down	0.00797684
NCK1	12.3873	12.6696	0.2823	up	0.00797684
TSKU	7.94114	8.24598	0.304843	up	0.00797684
WISP1	7.89843	8.47478	0.576348	up	0.00797684
CD276	9.43294	9.70248	0.269534	up	0.00799787
ADAM12	10.4771	10.9172	0.440104	up	0.00800223
UBE3D	8.29833	8.09035	-0.207976	down	0.00803437
LRRC32	9.50445	9.83928	0.334833	up	0.00809618
MXRA5	10.268	10.9471	0.679044	up	0.00809618
CHTOP	13.5269	13.4244	-0.102516	down	0.00816987
VNN1	9.86923	10.4159	0.546631	up	0.00817277
NFKB1	13.5929	13.7839	0.190993	up	0.00817687
SOCS5	11.3934	11.1647	-0.228642	down	0.00819238
TIAM1	11.6875	12.0095	0.321966	up	0.00824172
AMD1	13.2158	13.388	0.172169	up	0.00825603
RAB10	13.6843	13.8069	0.122605	up	0.0082615
IL10	9.07623	9.49007	0.413836	up	0.0082648
TTYH3	11.9805	12.2397	0.25918	up	0.0082907
FANCD2OS	2.58799	2.14978	-0.438204	down	0.00832659
ETF1	13.4125	13.5604	0.147887	up	0.00832659
EXOC4	12.5938	12.7262	0.132364	up	0.00834171
ENTPD6	11.2915	11.065	-0.226483	down	0.00834208
GIN1	10.3216	10.1838	-0.137837	down	0.00834208
PTK2	12.9894	13.2715	0.28208	up	0.00835285
KDSR	11.6013	11.7574	0.156065	up	0.0083551
NSF	12.5168	12.7169	0.200109	up	0.00835796
PLA2G7	11.5406	11.9716	0.430999	up	0.0083729
POTEM	2.27838	3.41486	1.13648	up	0.0083813
VPREB1	4.54508	3.21614	-1.32895	down	0.00838344
SLC30A6	12.0979	12.2426	0.14469	up	0.00838344
PROKR1	0.125222	-0.238433	-0.363655	down	0.00842175
SHROOM2	6.03096	6.53764	0.506677	up	0.00843232
RND2	5.95221	5.47582	-0.476393	down	0.00847736
LYPD6B	8.93404	8.0889	-0.845142	down	0.00865822
VANGL2	11.065	10.7944	-0.270679	down	0.00865896
EAPP	12.6148	12.4709	-0.143941	down	0.00865896
HADHB	13.2989	13.3931	0.0941768	up	0.00865896
PRKD2	13.2008	13.0387	-0.162158	down	0.00866585
C12orf76	10.8356	10.6742	-0.161445	down	0.00866585
CASP3	12.8814	13.093	0.211644	up	0.00866885
MCM4	12.4745	12.8335	0.358982	up	0.00868299
SUGCT	10.0635	8.9643	-1.09923	down	0.0086884
TTYH2	10.216	10.4546	0.238655	up	0.0086884
KAT8	12.0932	11.9762	-0.116934	down	0.00878838
CCDC150	8.52644	8.87015	0.343706	up	0.00878838
CEP55	10.9704	11.347	0.376563	up	0.00878838
MCCC2	12.4469	12.6348	0.187903	up	0.00882139
ICAM1	13.0393	13.2875	0.248198	up	0.00884647
ZNF106	13.5121	13.7831	0.27102	up	0.00885661
PHF11	13.2314	13.0386	-0.192836	down	0.00890599
MRFAP1L1	13.5877	13.4908	-0.0969141	down	0.00890599
MRPL53	8.59496	8.37491	-0.220057	down	0.00899315
PIP4K2A	14.1455	14.4545	0.308975	up	0.00902412
C1orf112	10.3942	10.6115	0.217335	up	0.00902685
FUZ	9.86739	9.6698	-0.197588	down	0.0090356
MCMBP	12.9213	13.0427	0.121419	up	0.00904508
PGD	12.7291	12.9533	0.224171	up	0.00905036
COL8A2	9.87583	10.1204	0.244602	up	0.00905036
HSPG2	12.1427	12.5251	0.382439	up	0.00905036
EPB41L5	10.3718	10.0021	-0.369719	down	0.00911099
ABCA5	11.6171	11.2832	-0.33382	down	0.00911099
CLCN2	8.05002	7.8015	-0.248522	down	0.00911099
LIPT2	7.94743	7.71432	-0.233105	down	0.00911099
ZNF691	10.844	10.6624	-0.181597	down	0.00911099
ACTN4	14.0844	14.2523	0.167962	up	0.00911099
CD226	9.5725	9.98323	0.410722	up	0.00911099
ATP4A	5.58878	4.90474	-0.684039	down	0.00913823
RNASEL	11.9482	11.7104	-0.237749	down	0.00913823
TUBG2	10.434	10.2447	-0.18929	down	0.00913823
CCDC125	10.6002	10.8164	0.216212	up	0.00913823
NCOA7	12.2815	12.597	0.315501	up	0.00913823
ARPIN	8.37087	8.72998	0.359107	up	0.00913823
KIF15	10.5478	10.9504	0.402585	up	0.00913823
ARHGAP39	7.62108	7.15486	-0.466214	down	0.00916427
STRADB	10.6167	10.4263	-0.190473	down	0.00917896
RBBP9	11.4226	11.6101	0.18754	up	0.00917896
ECT2	10.528	10.8833	0.355332	up	0.00920784
AP1G2	13.6783	13.4752	-0.203109	down	0.00923245
SLC25A17	11.4949	11.6221	0.127165	up	0.00923245
FBXL18	8.12333	8.4415	0.318172	up	0.00928968
RBM23	13.0046	12.8795	-0.125113	down	0.00929548
MAPK1IP1L	13.4536	13.5787	0.12507	up	0.00930376
YPEL5	14.1398	14.0128	-0.126979	down	0.0094367
B3GNT1	10.1939	10.0068	-0.187103	down	0.00945271
CHST3	8.64744	8.91569	0.268252	up	0.00952314
TRIM24	11.4274	11.5533	0.125846	up	0.00952653
C9orf139	6.83566	7.3299	0.494239	up	0.00955691
ZNF226	12.2717	12.1422	-0.129545	down	0.00957615
SH3PXD2B	8.99774	9.34247	0.344733	up	0.00957723
HS3ST3A1	8.46525	8.80901	0.34376	up	0.0095982
VN1R2	4.48296	4.14174	-0.341225	down	0.00964296
VCL	12.2492	12.7657	0.516469	up	0.00964296
NDC1	11.997	12.1948	0.19779	up	0.00965185
TBXAS1	10.3645	10.6527	0.288277	up	0.00968853
C3	15.7442	16.1947	0.45044	up	0.00970469
APOBEC3G	13.298	13.1019	-0.196036	down	0.00970526
RDH14	11.31	11.1399	-0.170085	down	0.00970526
ACTR8	11.5947	11.7497	0.154979	up	0.00970526
LMNTD2	8.51621	8.18487	-0.331341	down	0.00971371
YWHAG	13.4473	13.619	0.171642	up	0.00971371
SPG7	12.9354	12.78	-0.155413	down	0.0097356
GPATCH11	11.9584	12.2055	0.247139	up	0.0097356
CLN6	11.3031	11.4896	0.186489	up	0.00976838
CCRN4L	7.23791	7.63459	0.396678	up	0.00976838
HDHD3	11.019	10.736	-0.282957	down	0.00981262
C5orf63	10.2654	10.0111	-0.254292	down	0.00981262
FGGY	9.41929	9.18396	-0.235333	down	0.00981262
NPIPA2	9.26434	9.04854	-0.215796	down	0.00981262
TULP4	11.6888	11.9256	0.236828	up	0.00981262
CSF1R	12.9524	13.2595	0.307151	up	0.00981262
GXYLT2	7.19373	7.56928	0.375556	up	0.00981262
PAEP	-0.359727	0.0183489	0.378076	up	0.00981262
PVALB	8.37736	7.65536	-0.722003	down	0.00983953
HIP1R	12.7303	12.3524	-0.37783	down	0.00983953
SMYD5	11.475	11.3518	-0.123149	down	0.00983953
PSPH	9.78423	10.0409	0.256722	up	0.00983953
PRCD	9.23626	8.52561	-0.710653	down	0.00986146
DUSP16	10.5122	11.0377	0.525512	up	0.00987593
PTPN14	10.1145	10.4509	0.336386	up	0.00996686
SNX33	10.9889	11.2026	0.213652	up	0.00996959
MMP19	8.96585	9.24871	0.282863	up	0.00998954
CDNF	6.96383	6.69941	-0.26442	down	0.0100518
SIAH3	1.42598	2.05145	0.62547	up	0.0100537
CREB3L4	10.176	9.97552	-0.200449	down	0.0100587
STYX	12.2694	12.4116	0.142283	up	0.0100587
GRIK4	5.83386	6.30118	0.467316	up	0.0100587
PCSK1	1.51999	2.22589	0.7059	up	0.0100587
AMY1C	6.61535	6.21761	-0.397739	down	0.0100612
HAX1	13.1642	13.0135	-0.150738	down	0.0100612
JADE1	12.6935	12.5586	-0.134914	down	0.0100612
ARF4	13.235	13.4077	0.172617	up	0.0100612
ALDH18A1	12.5976	12.7885	0.190982	up	0.0100612
N4BP2L1	12.1173	11.9331	-0.184254	down	0.0100701
NAT6	9.43844	9.24457	-0.193867	down	0.0100763
OXCT1	12.4596	12.6467	0.187042	up	0.0100876
CLIC4	13.8505	14.2146	0.364106	up	0.0101049
SLIT2	9.07016	9.42724	0.357079	up	0.0101327
POLQ	9.80184	10.2222	0.420355	up	0.0101454
WNT5A	9.86188	9.40922	-0.452658	down	0.0102088
CREBL2	13.4836	13.6494	0.165811	up	0.0102472
IBTK	12.8409	13.0241	0.183139	up	0.0102472
KIRREL	10.2741	10.5604	0.286245	up	0.0102472
EPC1	13.0201	12.8857	-0.134383	down	0.0103629
PCNT	12.468	12.6562	0.188144	up	0.0103629
SLC2A9	7.26008	7.5244	0.264321	up	0.0103629
MYO1E	12.8085	13.2376	0.429176	up	0.0103629
MS4A14	9.6074	9.14711	-0.460291	down	0.0103738
NUDT9	11.2799	11.1803	-0.0995413	down	0.0103738
XRCC6BP1	9.8601	9.60798	-0.252123	down	0.0104532
CALCOCO2	13.2403	13.1074	-0.132923	down	0.0104532
SLC7A7	12.1646	12.5377	0.373126	up	0.0104532
TOX	13.1101	13.5483	0.438166	up	0.0104532
UBQLN1	13.8907	14.0481	0.157376	up	0.0104913
LRBA	12.7768	13.0867	0.309875	up	0.0104913
TBC1D1	13.6501	13.3549	-0.295225	down	0.0104955
TACC1	13.7826	14.0753	0.292714	up	0.0104955
CXCR4	15.5748	15.2168	-0.357987	down	0.0105025
CACFD1	9.31844	9.02901	-0.289433	down	0.0105025
NUP93	12.3078	12.422	0.114161	up	0.0105025
PVRL1	9.00225	9.28506	0.282809	up	0.0105025
DENND4A	12.3089	12.6395	0.330605	up	0.0105025
BNC2	7.86887	8.24621	0.377345	up	0.0105025
GREB1L	4.63335	5.21559	0.582238	up	0.0105025
OSER1	12.4775	12.3364	-0.141064	down	0.0105266
CIRBP	15.7075	15.5126	-0.194914	down	0.0105764
SGPP2	9.61269	10.2594	0.646739	up	0.0105764
TMEM31	2.93439	2.38443	-0.549964	down	0.0106383
GALNT6	10.7809	10.4992	-0.281786	down	0.0106383
VDR	10.5139	10.9092	0.395285	up	0.0106383
TSHZ3	7.88625	8.1488	0.26255	up	0.0106855
ICOSLG	12.6089	12.3162	-0.292772	down	0.0107205
TRIM39	11.4097	11.2705	-0.139233	down	0.0107205
NPIPA7	10.2072	9.96884	-0.23832	down	0.0107368
SLC29A1	11.096	11.357	0.261012	up	0.0107368
NAV1	10.536	10.8051	0.269059	up	0.0107424
ZNF547	9.7419	9.55473	-0.187174	down	0.0108068
PAICS	13.0203	13.244	0.223661	up	0.0108818
ANKS1B	6.93682	7.28473	0.347914	up	0.0109043
GYPE	7.88325	7.22653	-0.656722	down	0.0109351
MATN1	4.81895	4.42276	-0.396189	down	0.011003
TAGAP	13.8296	13.4765	-0.353156	down	0.0110432
KLHDC2	12.6228	12.4975	-0.125336	down	0.0110432
GLUD1	13.4116	13.5331	0.121457	up	0.0110432
ZNF263	12.5104	12.3711	-0.139345	down	0.0110551
PDK2	10.8722	10.6607	-0.21145	down	0.0110619
BLCAP	13.0977	12.9417	-0.156004	down	0.0111112
PRR14	12.1493	11.9884	-0.160882	down	0.0111262
THOC1	12.9867	12.8342	-0.152484	down	0.0111262
CDON	9.1625	9.53025	0.367745	up	0.0111262
NALCN	3.26212	3.87432	0.612197	up	0.0111262
IL6R	12.5191	12.8436	0.324531	up	0.0111356
GAB3	11.3934	11.1938	-0.199542	down	0.0111613
WWC2	8.99481	9.30359	0.308774	up	0.0111815
HAVCR2	11.4753	11.787	0.311742	up	0.0111968
FGFBP3	7.3857	7.13589	-0.249808	down	0.0112077
CAPRIN1	14.4246	14.5666	0.141976	up	0.0112077
CTSA	13.1658	13.3755	0.209712	up	0.0112077
PSAP	16.0192	16.3098	0.2906	up	0.0112458
HEPH	8.54171	8.82471	0.283009	up	0.0112848
SRD5A1	10.1955	10.0434	-0.152055	down	0.0112947
ACTN1	12.6199	12.8389	0.219032	up	0.0112947
COL4A3	11.0033	10.3338	-0.66954	down	0.0113394
CTSC	14.9874	15.2893	0.301875	up	0.0113394
PPIL6	6.49579	6.24815	-0.247645	down	0.0113717
SERPINF1	13.3704	13.6903	0.319917	up	0.0113717
GPS2	10.0581	9.81899	-0.239152	down	0.0113725
SOAT1	12.2149	12.3801	0.165177	up	0.0114204
GNS	13.2902	13.5097	0.219527	up	0.0114667
FOXN3	13.7074	13.9416	0.234198	up	0.0114667
RAVER2	9.17033	8.70542	-0.464909	down	0.0115231
BOD1	11.6271	11.4688	-0.15829	down	0.0115306
PRR11	10.089	10.4913	0.402222	up	0.0115796
KIF11	12.0021	12.3688	0.366661	up	0.0116908
KIAA0101	10.7566	11.1382	0.381646	up	0.0117015
ST14	12.1796	11.6131	-0.566531	down	0.0117305
GSKIP	11.7231	11.8644	0.141234	up	0.0117539
FIZ1	10.6188	10.4178	-0.200983	down	0.0118072
WDR45	11.8536	11.6553	-0.198269	down	0.0118072
SFSWAP	12.8346	12.6852	-0.149426	down	0.0118072
MAP4	13.6265	13.804	0.177502	up	0.0118072
SLC7A5	11.5465	11.8868	0.340295	up	0.0118072
GPR52	1.79563	2.36664	0.571008	up	0.0118072
CAMK1	10.0683	10.5215	0.453181	up	0.011855
CBL	12.8242	13.1209	0.296649	up	0.0118612
SEMA4G	5.52851	5.21071	-0.317807	down	0.0119743
STK25	12.9905	12.8629	-0.127627	down	0.0119743
H1FX	12.2595	11.9481	-0.311409	down	0.0120085
PSMD1	13.2964	13.425	0.128592	up	0.0120347
ITPR1	13.3385	13.7474	0.40889	up	0.0120347
DLX1	2.64656	3.31774	0.671181	up	0.0120347
SLC26A8	2.58747	2.14863	-0.438838	down	0.0120815
COL6A6	2.75616	3.82934	1.07317	up	0.0121111
RPP21	9.69862	9.4679	-0.230723	down	0.0121119
PHLDB1	10.0786	10.3433	0.264725	up	0.0121119
PHKA2	12.2811	12.0853	-0.195872	down	0.0121586
ERI2	10.0076	10.2321	0.224463	up	0.0121776
AAK1	8.24417	8.57338	0.329212	up	0.0121781
CALU	12.4482	12.7063	0.258036	up	0.0122513
FYB	14.2503	14.5587	0.308346	up	0.0122882
PPAPDC1B	11.8195	12.1281	0.308631	up	0.0122882
MUC20	8.00552	7.49334	-0.512172	down	0.0123298
AGBL3	8.80493	8.55807	-0.246866	down	0.0123782
HDAC4	10.6778	10.8862	0.20838	up	0.0123782
EZH2	12.3976	12.6252	0.227532	up	0.0123849
ALDH3A1	4.49108	3.99134	-0.499736	down	0.0124142
DYNLT3	11.9389	11.7426	-0.196294	down	0.0124142
LIPG	8.16357	8.63193	0.468365	up	0.0124142
NRP2	10.7447	11.0589	0.314126	up	0.0124611
ADORA3	7.39726	7.76991	0.372651	up	0.0124611
KRTCAP2	10.4491	10.2833	-0.165831	down	0.012479
AGPAT3	12.7158	12.8933	0.177477	up	0.012479
ANGPTL2	9.81486	10.1098	0.294891	up	0.012479
ATP13A3	12.7875	13.0998	0.312306	up	0.012479
THBS2	9.96672	10.574	0.607258	up	0.012479
USP46	10.2384	10.0256	-0.212742	down	0.0124904
ZC3H12B	8.00931	7.49276	-0.516548	down	0.0125021
COL11A2	7.02374	6.7025	-0.321243	down	0.0125021
WASH4P	12.3571	12.1505	-0.206647	down	0.0125074
TMEM143	9.1512	9.00533	-0.145876	down	0.0125074
TTC18	8.96989	8.61818	-0.351707	down	0.0125091
RCSD1	14.8317	14.5157	-0.316011	down	0.0125091
BNIPL	6.79184	6.4781	-0.313739	down	0.0125091
ZFAND4	11.4771	11.8356	0.358438	up	0.0125162
IFT46	10.8491	10.6967	-0.152332	down	0.0125227
IRAK3	10.1991	10.4902	0.291142	up	0.0125963
ORC1	9.479	9.83397	0.354969	up	0.0126788
ABHD10	12.5014	12.3422	-0.159281	down	0.0127056
HSPD1	14.8026	14.9568	0.154136	up	0.0127056
CD86	13.2571	13.5285	0.271347	up	0.0127056
HHATL	2.60588	1.93586	-0.670022	down	0.0127431
SLC4A11	7.4501	7.79293	0.342831	up	0.0127499
ZNF93	10.2007	10.4717	0.270977	up	0.0128097
PRIM2	10.0282	10.2955	0.26722	up	0.0128843
ING1	11.5189	11.3696	-0.149236	down	0.0128932
RAD51AP1	10.128	10.4409	0.312896	up	0.0128932
ERLIN1	11.1553	11.2928	0.137504	up	0.0129038
CHRNA5	6.71773	6.36779	-0.349939	down	0.0129782
TMEM170B	10.0557	9.78114	-0.274517	down	0.0130883
GALT	11.2446	11.0833	-0.1613	down	0.0130995
TXNRD1	12.7719	13.0123	0.240426	up	0.0130995
ATXN1	12.0116	12.3324	0.320864	up	0.0130995
LPP	12.7826	13.1392	0.356586	up	0.0130995
CSNK1E	12.5247	12.2831	-0.241633	down	0.0132066
ZNF565	8.23683	8.38752	0.150692	up	0.0132066
SHROOM3	6.38349	7.06107	0.677573	up	0.0132066
OFD1	13.571	13.4079	-0.163113	down	0.0132324
DVL1	10.6675	10.4681	-0.199396	down	0.013237
NRM	10.5469	10.2335	-0.313421	down	0.0132504
C2orf68	12.0084	11.8819	-0.126528	down	0.0133001
ARHGEF10L	9.60656	9.88388	0.277317	up	0.0133574
DMXL2	11.3926	11.7527	0.360101	up	0.0133574
CFLAR	14.3098	14.488	0.178276	up	0.0135216
PARP12	12.7161	12.5338	-0.182282	down	0.0135372
ARHGAP11A	11.3126	11.6536	0.341005	up	0.0135372
ZNF540	10.7059	10.4682	-0.23774	down	0.0135478
AFAP1	10.6678	10.9384	0.270577	up	0.013575
TIGD2	9.74806	9.60351	-0.144553	down	0.0135996
CHRNB1	10.1331	9.96782	-0.165292	down	0.0136234
ECHDC1	13.0156	13.2125	0.196972	up	0.0136864
P2RY14	10.4506	10.9913	0.540638	up	0.0136864
GLI2	6.50673	6.86045	0.353724	up	0.0137085
TBC1D19	8.87253	8.72092	-0.151611	down	0.0137181
ALKBH5	13.3539	13.238	-0.115898	down	0.0137181
CCDC138	10.1025	10.4771	0.374588	up	0.0137184
SYP	7.23616	6.95124	-0.284915	down	0.0137303
MACF1	14.0368	14.3336	0.296819	up	0.0137387
TNFRSF10C	6.9127	7.23638	0.323684	up	0.0137458
MICALCL	3.62732	4.24061	0.613296	up	0.0137514
CD5L	6.14845	5.08011	-1.06834	down	0.0137561
C12orf4	11.7539	11.8647	0.11085	up	0.0137696
SCPEP1	12.6574	12.9523	0.294921	up	0.0137998
HEXA	12.7086	12.8314	0.122757	up	0.0138429
TTC32	10.6623	10.4248	-0.237507	down	0.0138472
ABHD14B	13.0977	12.8827	-0.214977	down	0.013913
ARRDC4	11.3363	11.5692	0.23286	up	0.0140743
CSTF2	11.0153	11.1847	0.169335	up	0.0141094
C9orf9	8.71896	8.46975	-0.24921	down	0.0141119
MSRA	10.4595	10.2208	-0.238706	down	0.0141119
WBSCR17	1.93642	2.56911	0.63269	up	0.0141119
SLC16A13	8.48959	8.29587	-0.19372	down	0.0141466
PLCB3	10.2056	10.0017	-0.203879	down	0.0141606
PLP2	12.3922	12.0904	-0.301807	down	0.014225
SIGLEC9	7.84585	8.15867	0.312818	up	0.0143519
SSC5D	6.72691	7.06949	0.342574	up	0.0143996
LAMA4	11.3225	11.6366	0.314144	up	0.0144105
PLBD2	9.55829	9.8808	0.322508	up	0.0144105
GOLGA6L9	7.90734	7.5478	-0.35954	down	0.0145068
PKIG	13.3559	13.075	-0.280885	down	0.0145068
QPRT	10.5241	10.7648	0.240679	up	0.0145108
PCBP2	15.1781	15.0092	-0.168964	down	0.0145554
CHRNA1	5.0245	5.78329	0.75879	up	0.0145554
SPATA6L	7.374	7.13429	-0.239711	down	0.0145738
CD79A	15.9419	15.6713	-0.270573	down	0.0147159
ATP6V0A2	12.2445	12.3897	0.1452	up	0.0147322
PPP1R3E	11.9325	11.7163	-0.216197	down	0.0147497
TSPYL2	13.3811	13.1276	-0.253525	down	0.0147791
EIF4E	12.6351	12.7621	0.127045	up	0.0147791
PLXDC2	10.285	10.6288	0.343816	up	0.014783
FLRT2	10.4753	10.7848	0.309464	up	0.0148573
FMNL2	11.1181	11.4653	0.347168	up	0.0148902
AES	15.2013	14.9688	-0.232457	down	0.0149123
LHX4	1.82917	2.35284	0.523669	up	0.0149663
SPPL2B	12.3639	12.1644	-0.19951	down	0.0149758
ANKRD6	10.0575	9.84455	-0.212961	down	0.014993
IFT27	11.4464	11.2962	-0.150193	down	0.014993
IL18	12.9316	13.2396	0.307986	up	0.014993
MDN1	12.6701	13.0095	0.33947	up	0.015005
PCDHA12	1.01984	1.54576	0.525922	up	0.0150064
WDR12	11.2789	11.4185	0.139617	up	0.0150109
C12orf65	11.6224	11.4945	-0.127886	down	0.0150206
TKT	13.6872	13.8714	0.184188	up	0.0150469
ODC1	14.1088	14.3151	0.206304	up	0.0150798
KIAA0513	10.2727	10.5351	0.262425	up	0.0151448
ALOX5	13.521	13.0607	-0.460342	down	0.0151505
GSTM2	10.6655	10.2616	-0.403925	down	0.0151505
KIF20B	11.6188	11.9653	0.346565	up	0.0151695
DAGLA	6.29723	6.73339	0.436162	up	0.0152118
IFIT5	11.6324	11.346	-0.286465	down	0.0152566
SLC6A7	4.64213	5.05176	0.409635	up	0.0152566
DYRK1B	10.462	10.2816	-0.180461	down	0.0152752
PAK2	14.1212	14.237	0.115788	up	0.0153223
TBC1D16	9.67002	9.92322	0.253196	up	0.0153536
CAMKMT	8.76686	8.62698	-0.139884	down	0.0153859
SMARCC1	13.5867	13.7482	0.161525	up	0.0153859
FBXO47	0.00271398	0.345197	0.342483	up	0.0153859
CSF2RB	13.6377	13.8574	0.219666	up	0.0153977
MKI67	13.0882	13.5266	0.438347	up	0.0154049
DPF2	12.7276	12.6154	-0.112201	down	0.0154407
C19orf44	9.73251	9.52343	-0.209084	down	0.0154438
EXOC3	12.5366	12.4519	-0.0847287	down	0.0154438
TPP1	14.2092	14.3821	0.172913	up	0.0154438
CTRL	4.04994	3.71147	-0.338472	down	0.0154466
LUM	13.2244	13.8297	0.605238	up	0.0154466
CFL2	11.3592	11.1904	-0.168822	down	0.015492
CRY1	10.0175	10.2517	0.234181	up	0.0154996
SGMS2	7.49548	7.94286	0.447381	up	0.0155626
ALG1L2	4.5241	4.09672	-0.427378	down	0.0156111
KLHL41	4.92155	4.62856	-0.292992	down	0.0156111
COG8	10.156	10.3089	0.152981	up	0.0156111
KIAA1462	10.4782	10.7503	0.272101	up	0.0156111
KIRREL3	7.04117	7.52586	0.484696	up	0.0156111
BAIAP2L2	6.46998	6.18318	-0.286796	down	0.0156366
DHPS	12.5788	12.412	-0.166842	down	0.0156366
TNIP3	8.38078	8.74686	0.366078	up	0.0156366
FAP	7.84974	8.71772	0.867985	up	0.0156366
GALK1	10.2747	10.0365	-0.238244	down	0.015639
SOCS4	12.2084	12.4575	0.249144	up	0.0156591
TIGD3	6.93242	6.5079	-0.424515	down	0.0156845
MTHFD2L	10.3228	10.1409	-0.181887	down	0.0156845
MAPK6	11.6053	11.8679	0.2626	up	0.0156845
CENPE	10.9	11.3622	0.462266	up	0.0156853
LRRC34	9.05098	8.53361	-0.517367	down	0.0156893
LRTM2	0.0662201	0.39393	0.32771	up	0.0157162
PTPRF	10.7796	11.0494	0.269868	up	0.0157258
ANKRD34B	6.68306	7.45175	0.768694	up	0.0157314
TRIT1	11.0813	10.9576	-0.123735	down	0.0157728
NCBP1	12.5275	12.6663	0.138788	up	0.0157877
NOTCH1	12.06	12.3216	0.26155	up	0.0157877
NEIL3	8.57709	8.92152	0.344437	up	0.0157877
BUB1	11.5332	11.899	0.365804	up	0.0157877
DNAL4	10.2167	10.0553	-0.161458	down	0.0158874
SLC1A3	10.6024	10.9993	0.396954	up	0.0158874
ANXA7	13.7666	13.8783	0.11168	up	0.0159408
TMEM30A	13.9574	14.1451	0.187637	up	0.0159408
RIBC1	6.5926	6.24388	-0.34872	down	0.0160418
TCN2	11.0045	11.4042	0.399767	up	0.0160418
FOXK1	11.5513	11.781	0.22973	up	0.0160695
CENPT	12.3661	12.1852	-0.180892	down	0.0161721
FOXO1	13.8494	13.6534	-0.195995	down	0.0161957
MTERF2	10.4219	10.2414	-0.180516	down	0.0161957
RASGEF1B	11.5384	11.1965	-0.341984	down	0.0162265
SIRPA	12.0861	12.3696	0.283427	up	0.0162265
GNPDA1	11.4745	11.6626	0.188124	up	0.0162292
GLTSCR1	10.2018	10.0386	-0.163141	down	0.0162353
NRF1	11.6234	11.5183	-0.105042	down	0.0162353
GINS2	10.4776	10.8423	0.364652	up	0.0162353
SLC37A2	7.88607	8.46618	0.580112	up	0.0162353
DUSP26	5.32822	4.7722	-0.556025	down	0.0163126
TTK	10.2316	10.5675	0.335885	up	0.016333
ADAT1	11.0955	11.311	0.215574	up	0.0163664
BMP1	8.93559	9.18502	0.249427	up	0.0163664
TCP10L	5.41051	5.00924	-0.401266	down	0.0163746
HPGD	10.5798	10.1661	-0.413702	down	0.0163866
PCDHB10	6.23878	5.92896	-0.309816	down	0.0163885
PARD6B	8.64038	8.44834	-0.192041	down	0.0163885
NPRL2	11.6665	11.489	-0.177482	down	0.0163885
PTGR1	9.30373	9.54988	0.246146	up	0.0163885
ATG9B	8.48103	8.06146	-0.419565	down	0.0164135
PPP1R37	10.9969	10.83	-0.166867	down	0.0164135
EIF4G3	13.1449	13.3757	0.230782	up	0.0164511
ATP6V1H	11.984	12.0855	0.101515	up	0.0164765
IGF2BP3	11.0919	11.7494	0.657514	up	0.0165955
GPX8	9.4145	9.7073	0.292799	up	0.0165966
TMEM150B	6.39452	6.74924	0.354716	up	0.0167327
MITD1	12.7743	12.6473	-0.126947	down	0.0168564
CRTC1	10.8547	10.653	-0.201736	down	0.0169285
SLC35C2	12.412	12.2945	-0.1175	down	0.0169285
ENDOV	10.0238	9.81096	-0.212801	down	0.0169898
IL1RAPL1	0.108933	0.450928	0.341995	up	0.017037
ZNF22	12.8032	12.675	-0.128226	down	0.0170622
OSBP2	7.16013	7.44187	0.281746	up	0.0170814
ZNF446	10.3276	10.1771	-0.150476	down	0.0172164
POSTN	10.2483	10.9943	0.746002	up	0.0172164
PLCL1	9.81756	10.1521	0.334578	up	0.0172757
FAM180A	2.12905	2.8855	0.756446	up	0.0173326
VRK1	12.0568	12.232	0.175149	up	0.0174883
GNMT	6.94521	6.59101	-0.354202	down	0.0174897
FAM45A	11.337	11.485	0.148017	up	0.0175312
RACGAP1	11.9068	12.1627	0.255975	up	0.0175312
CMIP	12.3662	12.5576	0.191398	up	0.0175621
PDE4D	11.0705	11.461	0.390509	up	0.0175911
MNX1	1.89942	2.57855	0.679131	up	0.0175911
PPA1	13.7861	13.9651	0.179033	up	0.0176168
ATOH7	1.9888	1.39899	-0.589814	down	0.0177307
NLRP11	7.02737	8.34043	1.31306	up	0.0177549
KIF3B	12.542	12.6939	0.151878	up	0.0177552
PLAC8L1	4.60717	4.21036	-0.396806	down	0.0177967
PABPC4	13.6382	13.7884	0.150133	up	0.0177967
TUBD1	10.7227	10.5712	-0.151475	down	0.017815
SLCO2B1	13.1482	13.4025	0.254272	up	0.0178242
SLC9B2	10.4178	10.6537	0.235955	up	0.0178856
ZNF704	9.34443	9.59442	0.249993	up	0.0179053
CHEK1	10.5425	10.857	0.314498	up	0.0179053
SLAMF1	12.7677	13.0699	0.302197	up	0.0179654
GEMIN8	10.842	10.6733	-0.168737	down	0.018009
PDE6G	9.27948	9.50199	0.222506	up	0.018009
RFX7	12.2095	12.434	0.224523	up	0.0181334
ATF5	12.4866	12.9457	0.459079	up	0.0181875
TPM4	15.1917	15.3634	0.171685	up	0.0182112
KIAA0391	6.26747	6.82417	0.556698	up	0.018249
RRAGD	10.1418	10.4417	0.299973	up	0.0182749
CDK5RAP3	14.2677	14.0212	-0.24656	down	0.0182781
CCDC136	9.55232	9.32473	-0.227595	down	0.0182781
KCTD13	10.7751	10.6346	-0.140484	down	0.0182783
MED11	11.1022	10.9192	-0.183015	down	0.0183047
COL14A1	11.5778	11.933	0.355174	up	0.0183047
IL1R1	11.7857	12.116	0.330302	up	0.0183146
CALML4	8.91113	9.17744	0.266316	up	0.0183815
SKOR1	5.90498	5.41688	-0.488102	down	0.018452
EGR4	2.70367	3.35655	0.652884	up	0.0184607
NOXA1	8.29665	7.8925	-0.404149	down	0.0184788
RBM48	11.4879	11.3347	-0.153257	down	0.0185088
LARP4	12.5473	12.7314	0.184091	up	0.0185156
PLCB2	13.0892	12.8988	-0.190435	down	0.0185365
PYGO1	7.19392	7.58933	0.395407	up	0.0185365
TEX9	9.71872	10.359	0.640325	up	0.0185927
PDZD3	0.88953	0.519936	-0.369594	down	0.0186034
ICA1L	9.54128	9.20692	-0.33436	down	0.0186034
NEK8	11.2827	11.0462	-0.236444	down	0.0186034
C11orf24	11.342	11.1427	-0.199247	down	0.0186034
ATP6V1C1	12.8473	12.9572	0.109924	up	0.0186034
CDH11	11.6017	11.8825	0.280745	up	0.0186034
RFNG	11.1813	10.9838	-0.19758	down	0.0186464
PYGM	7.68965	7.43187	-0.257775	down	0.0186963
CLTC	14.894	15.0578	0.163745	up	0.0186963
2016-03-01	13.8961	13.6397	-0.256406	down	0.0187013
MRAS	9.98741	10.2429	0.255445	up	0.0187013
G3BP2	13.8094	14.0426	0.233124	up	0.0187072
HIPK2	11.7484	12.1713	0.422948	up	0.0187072
CD72	13.4722	13.0107	-0.461465	down	0.0187411
ROR2	7.50324	8.04322	0.539985	up	0.0187411
EDN3	6.27528	5.70541	-0.56987	down	0.0187538
UBD	12.0248	12.3354	0.310625	up	0.0187538
SLC7A6	13.1938	13.4585	0.264654	up	0.0188547
SPATA18	7.22303	7.66618	0.443149	up	0.0188554
TMEM243	13.3198	13.1128	-0.20697	down	0.0189372
LOXL2	10.4523	10.8166	0.364302	up	0.0189372
FBN1	12.0638	12.4788	0.414971	up	0.0189372
CLIC6	9.07799	9.53064	0.452654	up	0.018989
NRL	8.06233	7.89446	-0.16787	down	0.0191336
NLGN3	7.31296	7.01912	-0.293834	down	0.0191655
ZRSR2	12.2878	12.0012	-0.286594	down	0.0191655
MZF1	11.1552	10.953	-0.202203	down	0.0191655
RRP1B	12.8026	12.9086	0.105992	up	0.0191655
ACTR3C	7.93325	8.1116	0.178351	up	0.0191655
PALD1	11.1448	11.5594	0.414571	up	0.0191655
MMP2	11.6961	12.1553	0.459224	up	0.0191676
PCDHGC5	3.81165	4.68264	0.87099	up	0.0191676
CBLN2	5.47555	4.59054	-0.885008	down	0.0192093
ALDH2	12.3559	12.7055	0.349547	up	0.0192406
DST	11.9472	12.2785	0.331321	up	0.0193019
SLC25A35	9.46961	9.62012	0.15051	up	0.0193052
EPHB2	9.66424	9.91409	0.249848	up	0.0193052
NUP37	11.6131	11.7635	0.150379	up	0.0194283
ZFHX4	7.02894	7.41735	0.388415	up	0.0194328
NIPSNAP3B	8.66217	8.22121	-0.44096	down	0.0194332
PCYT1A	12.6668	12.7677	0.100913	up	0.0194332
FNDC3B	11.1572	11.3978	0.240611	up	0.0197407
HPX	5.57274	5.24523	-0.327511	down	0.0197634
QRICH2	8.36178	8.10613	-0.25565	down	0.0197634
ARNTL2	9.87156	10.2581	0.38657	up	0.0198489
RELT	11.969	11.7938	-0.175195	down	0.0198783
EIF3J	13.0703	13.1591	0.0887729	up	0.0198896
IFIT2	11.0486	10.7269	-0.321644	down	0.019919
GATAD2A	12.6633	12.7768	0.113489	up	0.019919
CLSPN	9.32233	9.8691	0.546774	up	0.019919
EMP3	12.6795	12.3187	-0.360763	down	0.019995
SUV39H2	9.76964	9.98767	0.218024	up	0.019995
SYNCRIP	14.3072	14.4736	0.166354	up	0.0200252
TIGIT	13.6255	13.8857	0.26027	up	0.0200299
KCNK1	6.71003	7.11852	0.408488	up	0.0200299
KIAA1549L	8.11286	9.38753	1.27467	up	0.0200441
NIN	14.4202	14.6318	0.211576	up	0.0200728
ARHGAP42	9.65489	9.9921	0.337216	up	0.0200728
CRADD	9.58096	9.39247	-0.188488	down	0.0201081
TNKS	12.5549	12.8265	0.271597	up	0.0201081
C10orf76	11.8545	11.9979	0.143433	up	0.0201365
XPO6	13.5313	13.6356	0.104372	up	0.0201836
SP5	4.96988	4.33793	-0.631943	down	0.0202349
DCTN5	12.9974	13.1288	0.131386	up	0.0202349
FAM83H	8.03271	8.31628	0.283571	up	0.0202349
FAM19A4	2.33197	2.9842	0.652228	up	0.0202867
SRSF7	14.86	14.7484	-0.111626	down	0.0204029
CDKN2C	11.4966	11.2055	-0.291161	down	0.0204359
SUMO4	2.89131	3.37885	0.487533	up	0.0204359
SLC25A24	12.0444	11.7806	-0.263742	down	0.0205144
FAM189B	9.88334	9.72353	-0.159807	down	0.0205144
BDNF	0.825842	1.32733	0.501483	up	0.0205144
FRY	10.3994	9.93192	-0.467462	down	0.0205308
FMN1	7.95897	8.38196	0.422991	up	0.0206741
PGAM1	13.9426	14.1243	0.181761	up	0.0207506
C6orf132	5.76787	6.08615	0.318289	up	0.0208319
SIRPB2	9.77	10.1453	0.375251	up	0.0210747
GLI1	6.84489	6.44827	-0.396619	down	0.0210839
RAB7A	14.3133	14.3868	0.0735511	up	0.0213915
TM6SF1	9.52023	9.75842	0.23819	up	0.0214398
SKA2	12.1689	12.3233	0.154421	up	0.0215559
NRTN	2.60365	2.02809	-0.575564	down	0.0216706
CATSPER2	10.3659	10.0734	-0.292459	down	0.0216876
TM9SF3	13.9548	14.0995	0.14467	up	0.0217198
DCST2	6.14463	5.82413	-0.320498	down	0.0217759
NCAPD3	11.5754	11.8299	0.254549	up	0.0217759
MARVELD2	6.81668	7.13884	0.322164	up	0.0217759
KLHL2	11.3801	11.53	0.149941	up	0.0218082
KRBOX4	11.2763	11.1221	-0.154181	down	0.0218556
FAM3A	11.7028	11.5082	-0.194675	down	0.0218929
STEAP1B	7.27454	6.68499	-0.589555	down	0.0219103
TIGD7	10.6521	10.396	-0.256091	down	0.0219878
NREP	10.9519	10.7232	-0.228688	down	0.0219878
NRSN2	10.2968	10.1244	-0.172462	down	0.0219878
CER1	-0.896009	-0.799091	0.096918	up	0.0219878
HADHA	14.4483	14.5646	0.116308	up	0.0219878
RAD18	10.8703	11.0002	0.129882	up	0.0219878
LCE1E	-0.445409	-0.2225	0.222909	up	0.0219878
KIAA1524	10.6165	10.9148	0.298321	up	0.0219878
RHOH	14.5515	14.3813	-0.170206	down	0.0219998
COL4A3BP	12.6492	12.8456	0.196458	up	0.0219998
HAMP	7.33299	7.86992	0.53693	up	0.0220688
ERO1LB	11.511	11.3246	-0.186413	down	0.0220777
LDHB	15.5356	15.72	0.184314	up	0.0221087
TANC2	8.02313	8.35698	0.333854	up	0.0221166
RCE1	10.5304	10.3099	-0.220547	down	0.0221349
CYP2R1	11.1614	11.0097	-0.151652	down	0.0222021
GDPD3	9.72996	9.43193	-0.298035	down	0.0222059
LIMD2	15.4343	15.2059	-0.228383	down	0.0222059
DUSP12	11.4302	11.2554	-0.174858	down	0.0222699
ORAOV1	11.2085	11.0958	-0.112643	down	0.022283
ASPM	11.2821	11.6987	0.416673	up	0.0222903
CTDSPL	9.42677	9.64545	0.218673	up	0.0223021
THAP2	10.8016	10.6609	-0.140715	down	0.0223152
CYP26B1	8.8416	9.15489	0.313284	up	0.0223152
SP140L	12.845	12.6865	-0.158568	down	0.0223455
RDH16	6.3672	6.08072	-0.286481	down	0.0223566
TMPPE	6.45475	6.89972	0.444971	up	0.0224201
NDUFS2	12.9795	12.8526	-0.126865	down	0.0225227
FSD1	7.56063	7.97354	0.412913	up	0.022591
CD70	9.68722	9.17073	-0.516484	down	0.022633
TMTC1	9.30086	9.58729	0.28643	up	0.022633
LYPLA1	13.3153	13.5164	0.201111	up	0.0226561
STX10	12.1619	11.9616	-0.200229	down	0.0227196
BORA	11.1606	11.2864	0.12578	up	0.0227196
HEATR5B	12.5587	12.8131	0.254425	up	0.0227196
MS4A6A	13.3072	13.5978	0.290608	up	0.0227405
ZSWIM7	11.3189	11.066	-0.252892	down	0.022913
F2R	11.0468	11.4634	0.4166	up	0.0230197
C15orf27	6.70686	6.93964	0.232773	up	0.0230317
APOBEC3D	11.6306	11.4275	-0.203023	down	0.0230726
IGF1	10.2392	10.5409	0.301722	up	0.0230726
TEX11	2.33287	3.08886	0.755988	up	0.0230726
SLC2A11	10.505	10.2745	-0.230444	down	0.0231108
TMEM175	11.5165	11.3095	-0.207008	down	0.0231525
TBL1XR1	14.1391	14.3014	0.162298	up	0.0231525
DENND1B	11.8491	12.0259	0.176797	up	0.0231525
CTAGE9	4.56097	4.91931	0.358343	up	0.0231525
INTS10	12.5718	12.6843	0.112447	up	0.0231902
CD55	12.3173	12.101	-0.216322	down	0.0232248
FBXO2	8.90844	8.52407	-0.384376	down	0.0232259
FHAD1	4.61088	5.12197	0.511081	up	0.0232472
GYLTL1B	10.0863	9.39815	-0.688176	down	0.0232674
DENND3	13.7073	14.0365	0.329286	up	0.0232674
OSBPL7	11.3325	11.1761	-0.156414	down	0.0233126
SLC7A2	9.47518	9.75784	0.282661	up	0.0233678
MIB2	10.7399	10.5259	-0.213946	down	0.0233774
DEDD	11.7985	11.7047	-0.0937666	down	0.0233774
SAMD4A	10.4937	10.7489	0.255201	up	0.0233774
CCNA2	11.7672	12.0601	0.292887	up	0.0234237
GJA1	11.6276	11.8542	0.226562	up	0.0234482
ADTRP	10.2122	10.5434	0.331212	up	0.0234838
PEX5L	3.14288	3.67224	0.529352	up	0.0235209
EPT1	11.2294	11.4375	0.208065	up	0.0235282
TMEM132A	7.38086	7.77153	0.390668	up	0.0235548
PLAUR	9.69622	9.99705	0.300832	up	0.0235687
RNASEH2B	12.8466	12.6315	-0.215093	down	0.023605
MPST	10.8221	10.5176	-0.304495	down	0.0236472
SLC35F2	11.3424	11.4711	0.128668	up	0.0236837
LRRC15	8.41239	9.27365	0.861254	up	0.0237079
IPO7	13.56	13.799	0.238983	up	0.023708
SLC31A2	10.4003	10.7438	0.343565	up	0.023708
SYCP3	4.96233	4.68518	-0.277154	down	0.0237682
SNRNP70	14.8627	14.6974	-0.165233	down	0.0237682
ZNF639	11.9617	11.8552	-0.106515	down	0.0237756
COG1	11.8006	11.6956	-0.105007	down	0.0237756
TFDP1	13.1683	13.3791	0.21079	up	0.0237756
ITGB2	14.7208	14.972	0.251204	up	0.0237929
SLC35E1	12.2847	12.3972	0.112474	up	0.0237978
ARL8B	13.2297	13.3369	0.107137	up	0.0238152
CD1C	12.7198	11.8754	-0.844328	down	0.0239196
KIF18A	10.0118	10.3111	0.299366	up	0.0239338
RHOQ	13.1138	13.3143	0.200429	up	0.0239653
NT5C3A	11.9891	12.1721	0.182993	up	0.0240104
GNG10	9.14972	9.43315	0.283429	up	0.0240331
LPCAT2	9.49168	9.80691	0.315232	up	0.0240601
ZNF181	11.4815	11.2771	-0.204403	down	0.024074
CD109	8.59065	8.9681	0.377448	up	0.0241433
TRIP12	14.7241	14.8517	0.127597	up	0.0241631
BCAT1	12.2516	12.6645	0.412866	up	0.0241631
RHOU	10.1748	10.4165	0.241773	up	0.0242029
FAM198B	10.6876	11.0739	0.386382	up	0.0242293
ECHDC3	8.62019	8.1674	-0.452797	down	0.0243148
SLC25A20	11.511	11.6864	0.175482	up	0.0243148
AMER2	1.21285	1.67784	0.464996	up	0.0243312
CGNL1	9.48292	9.75915	0.276232	up	0.0244068
GPRIN3	12.5848	12.8896	0.304818	up	0.0244068
HYAL4	0.0763831	0.438577	0.362194	up	0.0244788
TBC1D14	12.6403	12.8614	0.221108	up	0.0244958
MAN1A1	12.7959	13.0588	0.262833	up	0.0244958
GGT2	6.3906	6.72232	0.331726	up	0.0245004
TMEM222	11.7577	11.6138	-0.143989	down	0.0245536
GAS8	9.08807	8.9017	-0.186367	down	0.0245957
STX6	12.3366	12.4166	0.0800818	up	0.0246221
PI4K2B	12.0578	12.226	0.168118	up	0.0246221
EPB41L3	11.523	11.775	0.252007	up	0.0246221
POTEH	0.376096	0.978472	0.602376	up	0.0246221
CCSAP	10.8568	10.6031	-0.253731	down	0.024635
PNPLA2	12.1596	11.963	-0.196546	down	0.024661
SRSF5	15.9176	15.7689	-0.148709	down	0.0247124
SFXN1	12.8857	13.0143	0.128575	up	0.0247124
METRNL	9.13115	9.53789	0.406734	up	0.0247622
FOXJ2	11.5367	11.3839	-0.152839	down	0.0247659
THUMPD2	11.1227	10.973	-0.149732	down	0.0247888
ZNF165	8.30847	8.05898	-0.24949	down	0.024827
DHRS12	10.1882	9.99421	-0.194012	down	0.024827
CNIH1	12.77	12.9145	0.144421	up	0.024827
RPA1	13.6199	13.7866	0.166752	up	0.024827
TIAM2	10.6862	11.0166	0.330453	up	0.024827
PIGQ	11.035	10.863	-0.171999	down	0.0248536
TJAP1	11.696	11.5821	-0.113883	down	0.0248923
MMP16	6.19434	6.72557	0.531222	up	0.0248943
UNC119	12.5591	12.3801	-0.178977	down	0.02492
LPIN1	13.0007	13.2155	0.214794	up	0.02492
PYCR2	12.7133	12.5653	-0.147942	down	0.0250456
LCLAT1	10.7671	10.6187	-0.148388	down	0.0251611
TSPAN6	9.01676	9.24309	0.226326	up	0.0251611
PTPLB	12.4469	12.7098	0.262965	up	0.0251934
GRM8	3.25	3.80044	0.550441	up	0.0251934
ASTE1	11.1082	11.001	-0.107272	down	0.0252147
MB21D1	10.9414	11.1052	0.163731	up	0.0252147
PPARA	11.4381	11.6485	0.21042	up	0.0252147
SLC2A10	8.02989	8.24834	0.218454	up	0.0252147
CELSR1	12.2718	11.991	-0.280865	down	0.0252205
GPR65	11.4259	11.2106	-0.215255	down	0.0252425
CYP3A7	0.635402	1.10528	0.469877	up	0.0252425
IL17RB	8.95657	9.88548	0.928912	up	0.0252425
AAGAB	12.5195	12.6124	0.0929354	up	0.0252667
ARHGAP15	13.6398	13.4455	-0.194323	down	0.0252742
ATP1B3	12.4457	12.5841	0.138436	up	0.0252742
PRKDC	13.9899	14.264	0.274092	up	0.0252742
BUB1B	10.896	11.297	0.400944	up	0.0252742
METTL7A	13.9872	13.7444	-0.242825	down	0.0253838
MLLT11	8.51116	8.30815	-0.203008	down	0.0253838
FAM115C	9.9113	10.1859	0.274597	up	0.0253838
DAB2	12.294	12.5297	0.235628	up	0.0254065
ZNF574	10.6882	10.5447	-0.143452	down	0.0254122
GINS4	9.70083	9.95707	0.256242	up	0.0254374
HAO2	4.80906	5.23661	0.427546	up	0.025449
GUCY1B3	10.6854	10.9253	0.239926	up	0.025456
GINS1	9.92535	10.1909	0.265546	up	0.025456
HTR2A	0.979758	1.51788	0.538126	up	0.0254578
IL1A	5.70317	4.84242	-0.860755	down	0.0254588
FKBP9	10.5668	10.7822	0.215326	up	0.0255675
KIAA1211	7.6853	8.76416	1.07886	up	0.0255675
TSHR	8.1658	8.54581	0.380015	up	0.0255945
EFNA3	6.97156	6.6413	-0.330262	down	0.0256115
ZSCAN2	9.7513	9.60458	-0.14672	down	0.0256144
DPYD	11.2558	11.5856	0.329816	up	0.0256188
CENPP	9.35969	9.54531	0.185618	up	0.0256224
NMI	12.1459	11.9733	-0.172655	down	0.0256328
WDR62	9.68555	9.96806	0.282511	up	0.0256328
DTL	10.2226	10.5411	0.318466	up	0.0256328
FANCL	11.5602	11.3193	-0.240907	down	0.025679
GDF7	8.04271	8.81039	0.767681	up	0.025679
NAT9	11.5985	11.4529	-0.145566	down	0.0258109
TAOK3	12.9533	13.1197	0.166395	up	0.0258109
KREMEN1	9.49982	9.75237	0.252547	up	0.0259211
ZNF7	11.5492	11.4629	-0.0863067	down	0.0259236
NPC1	11.7221	11.9127	0.190548	up	0.0259236
LPCAT4	11.2975	11.1834	-0.114026	down	0.025925
PBLD	8.41031	8.59474	0.184431	up	0.025925
CD4	13.922	14.1526	0.230605	up	0.025925
DHCR24	11.5915	11.9145	0.322947	up	0.025925
METTL8	11.2367	11.4451	0.208396	up	0.0259742
GNA14	9.0535	9.2879	0.234399	up	0.0259742
SPG20	11.0365	11.276	0.239469	up	0.0259742
DLGAP5	11.1981	11.5458	0.34768	up	0.0259742
CAPZA2	13.7733	13.9039	0.130581	up	0.026004
CCNB1	12.0771	12.3701	0.293004	up	0.0260044
SOWAHC	9.27553	9.46631	0.190781	up	0.026014
DSCC1	9.60653	9.87871	0.272175	up	0.026014
GRIN3A	6.64876	6.98522	0.336464	up	0.026014
PLA2G6	11.7255	11.5531	-0.172409	down	0.0260281
ELFN2	3.76986	3.22456	-0.5453	down	0.0260353
DCAF8	13.3293	13.226	-0.103308	down	0.0260353
GGT1	10.7319	11.0077	0.275814	up	0.0260554
KCNMA1	10.6529	11.0515	0.39851	up	0.0260554
ARMCX6	12.2809	12.0939	-0.187	down	0.0260946
EXOSC8	12.6792	12.5252	-0.154076	down	0.0260946
SRPK1	12.8588	13.0293	0.170446	up	0.0260946
IL2RB	12.8342	13.1317	0.297535	up	0.0260953
TCEAL4	12.0601	11.8384	-0.221674	down	0.0261154
CIT	9.96915	10.2719	0.30275	up	0.0261154
C10orf12	8.47833	8.83889	0.360556	up	0.0261716
ZBTB10	11.4584	11.2907	-0.167635	down	0.0261755
TEAD1	10.3936	10.6674	0.273826	up	0.026177
LSM11	10.183	10.0189	-0.164113	down	0.0262094
KDM8	9.45369	9.30482	-0.148873	down	0.0262094
CCDC97	12.2783	12.1644	-0.113909	down	0.0262094
FAM118B	11.1111	11.2394	0.128325	up	0.0262094
ASAP2	9.35336	9.6124	0.259034	up	0.0264668
ITPK1	11.6924	11.5017	-0.190771	down	0.0264826
IGSF6	10.8995	11.2322	0.332622	up	0.0266429
NCOA5	12.8423	12.7364	-0.105977	down	0.0266778
MED29	12.6957	12.615	-0.0806409	down	0.0266778
NT5DC2	10.5545	10.8613	0.306756	up	0.0266778
PPFIA2	4.29265	4.78811	0.495463	up	0.0266778
PIEZO1	11.7956	12.0143	0.218755	up	0.0266897
CCNB2	11.0923	11.4423	0.349981	up	0.0266928
RAB8B	13.9575	14.126	0.168436	up	0.0267145
AGAP1	9.22897	9.48956	0.260592	up	0.0267145
PAX6	2.43881	3.0436	0.604797	up	0.0267333
TCEA2	10.5755	10.3105	-0.265042	down	0.0267568
MAST4	11.3586	11.0959	-0.26264	down	0.0267568
JDP2	10.9515	10.6953	-0.256159	down	0.0267739
ZNF337	11.8367	11.6383	-0.198389	down	0.0267739
DEDD2	11.9496	11.761	-0.188618	down	0.0267739
COA5	12.2959	12.1743	-0.121632	down	0.0267739
RELA	13.0975	13.003	-0.0944893	down	0.0267739
EML1	9.15537	9.38526	0.229891	up	0.0267739
TMPRSS4	4.24797	4.48807	0.240093	up	0.0267739
TNFRSF18	9.66096	10.0826	0.421667	up	0.0267739
CASC1	4.28137	3.97446	-0.30691	down	0.0267994
PITPNA	12.8789	12.9755	0.0965554	up	0.0267994
IL6ST	14.37	14.6433	0.273308	up	0.0267994
HEG1	12.6335	12.9118	0.278307	up	0.0267994
TAF13	10.7881	10.9469	0.158802	up	0.0268658
GSK3B	12.4584	12.6403	0.181932	up	0.0268658
DUSP28	9.9692	9.85834	-0.110859	down	0.0268677
DYNC1H1	14.4201	14.611	0.190911	up	0.0268677
BGN	11.4455	11.9485	0.503003	up	0.0268677
ALKBH1	10.77	10.6829	-0.0871065	down	0.0269763
GALNT8	3.61515	3.20463	-0.410519	down	0.0269869
PAPLN	12.2803	12.4479	0.167566	up	0.0269929
HIC2	9.74172	9.55754	-0.184185	down	0.0270376
COL1A1	13.0139	13.4108	0.396941	up	0.0270422
CST1	1.25285	2.00435	0.751502	up	0.0270668
LRRC8E	0.253055	0.644393	0.391338	up	0.0271058
SUPT3H	9.58045	9.32862	-0.251835	down	0.0271112
INADL	10.3351	10.0416	-0.293508	down	0.0271433
FAM26E	8.75382	9.04106	0.287236	up	0.0271433
PROSER2	5.25797	5.61254	0.354562	up	0.0271662
CCND1	10.9406	11.1752	0.234555	up	0.0271956
TRERF1	11.742	12.0367	0.294723	up	0.0271956
KCNJ11	7.91573	7.30618	-0.609555	down	0.0272325
DPEP2	10.3526	9.99776	-0.354813	down	0.0272393
MAP1B	9.86185	10.1379	0.27609	up	0.0272672
ZRANB3	9.48398	9.65198	0.167997	up	0.0272812
AMT	10.4887	10.242	-0.246697	down	0.0273125
NRG4	3.95566	4.37196	0.416304	up	0.0273411
CMTM6	14.1603	14.3067	0.146419	up	0.0273709
EVA1A	4.65107	5.16778	0.51671	up	0.0273864
BTK	14.2568	14.0123	-0.244471	down	0.0274268
EPRS	13.8831	14.0448	0.161697	up	0.0274333
MEGF8	11.3217	11.1859	-0.135824	down	0.0275373
FBXL13	5.24193	4.9536	-0.288335	down	0.0275753
ENTPD8	1.15199	0.749408	-0.402585	down	0.0275855
CROCC	11.3311	11.1615	-0.169589	down	0.0276551
SREBF1	11.1358	11.3441	0.208324	up	0.0276551
CCT6A	14.3357	14.4269	0.0912735	up	0.0277402
MAP3K1	13.5521	13.3127	-0.239371	down	0.0278982
SPPL2A	12.0452	12.1789	0.133661	up	0.0279043
ERP44	13.4107	13.5741	0.163432	up	0.0279105
NPIPA1	11.2564	11.0737	-0.182698	down	0.0279477
MUS81	12.2824	12.1777	-0.104686	down	0.0279505
NCEH1	11.8393	12.1095	0.270163	up	0.0279505
NCAPH	10.4923	10.8386	0.346333	up	0.0279505
SMAD3	12.5482	12.3421	-0.206037	down	0.0279717
CXXC1	12.7992	12.6397	-0.159505	down	0.0280328
GNAS	16.1513	16.0264	-0.124889	down	0.0280328
SPINT1	10.3694	10.0055	-0.363885	down	0.028036
MTMR12	12.2111	12.4483	0.237216	up	0.0280586
RGS10	12.9916	13.2756	0.284016	up	0.0281664
SLC23A3	8.38576	8.06062	-0.325147	down	0.0282676
PNPLA3	3.35503	3.83718	0.482154	up	0.0283431
TGIF1	11.1629	10.8616	-0.301362	down	0.028388
CCDC180	8.39126	8.13431	-0.256955	down	0.028388
MROH8	8.31193	8.1194	-0.192528	down	0.028388
INPP5E	10.9294	10.7753	-0.15413	down	0.028388
GPC6	6.12277	6.84521	0.722435	up	0.028388
LAIR1	12.1532	12.4102	0.256953	up	0.0284208
OSGIN2	11.5983	11.7314	0.133028	up	0.0284626
CBWD1	12.2975	12.4553	0.157763	up	0.0284675
PPFIBP1	9.87323	10.1481	0.274874	up	0.0284675
CACUL1	12.2486	12.3359	0.0873189	up	0.0284688
PDZD2	7.57342	8.04714	0.473716	up	0.0284688
SMARCA4	13.0078	13.1603	0.152547	up	0.0284731
NHLRC4	8.35957	8.09709	-0.262486	down	0.0285726
INSIG1	12.6587	12.8075	0.148763	up	0.0285819
C6orf99	7.10924	6.30188	-0.807369	down	0.0287549
LRRC2	7.4985	7.82761	0.32911	up	0.0287549
PDE8B	6.35098	6.74741	0.396429	up	0.0287549
TDRD1	3.05912	3.61775	0.558628	up	0.0287549
NME7	10.0676	9.93846	-0.129124	down	0.0287882
LMO2	13.1787	13.8308	0.652085	up	0.0288397
TERF2	12.6364	12.8038	0.167417	up	0.0288723
ATP6V0D2	3.17538	3.93705	0.76167	up	0.0288723
ABHD12	11.6423	11.8419	0.199642	up	0.0290133
SMPD3	10.0977	10.4231	0.325409	up	0.0290133
ZKSCAN3	9.76262	9.59859	-0.164028	down	0.0290385
CCDC142	9.67051	9.53872	-0.131785	down	0.0290425
CFH	12.2161	12.5494	0.333358	up	0.0290425
TRIB1	11.4517	11.7174	0.26566	up	0.0290893
DIAPH3	9.04606	9.34299	0.296932	up	0.0290893
TCEAL5	4.36763	4.12297	-0.244668	down	0.0293391
GNAQ	11.774	11.956	0.182024	up	0.029408
BMPR2	12.2793	12.0802	-0.199098	down	0.0294369
SLCO4A1	7.42738	7.68203	0.254656	up	0.0294369
DDI2	12.507	12.6392	0.13226	up	0.0294759
CEP41	10.2933	10.4194	0.12613	up	0.0294772
SERTAD3	11.1105	10.9145	-0.19608	down	0.0295442
XKRX	7.70581	8.26332	0.557507	up	0.0296622
MGAT4A	12.5422	12.7956	0.253388	up	0.0296764
TRAF7	12.4734	12.6342	0.160808	up	0.0296778
KRT36	3.93163	4.4409	0.509269	up	0.0296885
NIPAL4	6.6333	6.22361	-0.409692	down	0.0297311
VWA5A	11.0788	11.2595	0.180739	up	0.0297311
YPEL3	12.9616	12.7129	-0.248682	down	0.0298062
NUP85	12.4563	12.3394	-0.11696	down	0.0298062
POU4F1	5.92277	6.89369	0.970919	up	0.0298062
JAM3	10.23	10.4228	0.192765	up	0.0298066
FSTL1	13.2667	13.539	0.272272	up	0.0298519
SMARCE1	13.4331	13.335	-0.0981616	down	0.02986
CHAF1A	11.0086	11.2149	0.20635	up	0.0299426
TPBG	8.9231	9.1518	0.228703	up	0.0300361
SLC24A3	7.26788	7.55169	0.283808	up	0.0300918
RABEP2	12.3132	12.0966	-0.216624	down	0.0301043
GLP1R	1.36302	1.85355	0.49053	up	0.0301723
GAPVD1	12.5201	12.6557	0.135585	up	0.0302107
RAPH1	9.71387	10.0512	0.337331	up	0.0304219
ABT1	12.5184	12.389	-0.129404	down	0.0304292
RRM2	12.7369	13.0799	0.342985	up	0.0304292
SLC18B1	10.7359	10.4978	-0.238105	down	0.0304534
TMCO2	1.32495	0.928401	-0.396545	down	0.0305409
NUDT12	8.9928	9.25098	0.258176	up	0.0305409
PALLD	12.2266	12.4931	0.266442	up	0.0305409
CYSLTR2	7.45635	8.16928	0.712928	up	0.0305409
ECE1	13.2875	13.5001	0.212553	up	0.0305435
KIF24	8.455	8.78682	0.33182	up	0.030606
PARD3B	9.84465	10.0742	0.229586	up	0.030618
MTHFR	12.1571	12.3265	0.169404	up	0.0306199
CAPRIN2	11.9327	11.7328	-0.199894	down	0.0306432
KCTD9	11.8051	12.0452	0.240049	up	0.0306432
SH2B1	12.7582	12.6014	-0.156753	down	0.0307032
WDR41	12.3798	12.5375	0.157663	up	0.0307548
FMOD	12.0462	12.2826	0.23636	up	0.0307548
ZFAND2A	10.4476	10.2148	-0.232881	down	0.0307739
METTL2A	10.6244	10.7563	0.131813	up	0.0307739
BLOC1S2	13.0982	13.295	0.196767	up	0.0307739
CD300LF	9.58976	9.91306	0.323293	up	0.0307739
PRRT3	7.78659	8.00892	0.222337	up	0.0308309
FPR1	9.52162	9.95158	0.42996	up	0.0308309
PROCA1	10.116	9.83756	-0.278396	down	0.0308423
CLEC16A	12.0241	12.1745	0.150452	up	0.0308423
SGTB	11.4492	11.6377	0.188488	up	0.0308423
SDC3	12.2413	12.5036	0.262303	up	0.0308776
UNC5B	9.11878	9.488	0.369221	up	0.0309336
SF3B2	14.929	14.8295	-0.0995208	down	0.0309689
TFAP2E	8.37141	8.14196	-0.229449	down	0.030972
NSUN5	12.1466	11.932	-0.2146	down	0.0310989
PLGLB1	9.39975	9.05506	-0.344693	down	0.0311979
SUCLG2	12.7015	12.8211	0.119558	up	0.0311979
MAN2A1	12.8007	13.0644	0.26366	up	0.0311979
OIP5	8.51951	8.80978	0.290272	up	0.0311979
GEN1	12.3575	12.6749	0.317337	up	0.0311979
ADAMTS12	7.03135	7.37721	0.345856	up	0.0311979
NEK10	6.2457	6.60341	0.357709	up	0.0311979
NAALADL1	9.87465	9.59467	-0.279981	down	0.0312806
BOLA1	9.78881	9.52931	-0.259496	down	0.0312806
EID2	10.6114	10.4534	-0.158036	down	0.0312806
MAGEA2B	0.0240577	0.303319	0.279261	up	0.0312806
MAMLD1	8.26914	8.47394	0.204805	up	0.0313508
PPARGC1B	8.7053	9.01145	0.306152	up	0.0313508
HSPA12A	8.01733	8.29479	0.277452	up	0.0314076
NUPL1	12.6372	12.8159	0.178699	up	0.0314837
VPS52	12.5207	12.4059	-0.11482	down	0.0314889
TMEM150A	9.44915	9.30067	-0.148483	down	0.0315372
IPO5	13.7869	13.9075	0.120601	up	0.031559
TMEM135	10.654	10.8095	0.15551	up	0.031559
IQGAP2	11.8527	12.1494	0.296762	up	0.031559
DXO	10.8846	10.7096	-0.17505	down	0.0316107
TOR2A	10.8349	10.6774	-0.157564	down	0.0316107
DDR2	12.0792	12.3158	0.236631	up	0.0316107
PNO1	11.2667	11.3818	0.115124	up	0.0316142
KLC4	11.1124	10.985	-0.127356	down	0.0316362
RLN2	7.97051	7.6647	-0.305801	down	0.0316443
TMEM134	12.0193	11.8421	-0.177237	down	0.0316443
CCDC64	11.8324	12.0986	0.266126	up	0.0316443
TMEM81	8.61436	8.38834	-0.226014	down	0.0316588
PRAC2	-0.558791	-0.353482	0.205309	up	0.031727
FAM129B	9.91308	10.1383	0.22521	up	0.031727
KIF26A	7.48912	7.7468	0.257687	up	0.0317506
SGPL1	12.8112	12.9825	0.17136	up	0.0317555
LRRC23	10.0112	9.7385	-0.272674	down	0.0319669
RABGEF1	6.32988	6.67308	0.343196	up	0.0319669
RNF19B	11.9356	12.1173	0.181648	up	0.0319944
SERINC2	7.34717	7.72671	0.379542	up	0.0321511
CNDP1	3.4925	3.03631	-0.456191	down	0.0322106
PGA4	-0.368539	-0.604356	-0.235816	down	0.032223
RAB21	12.8854	12.9958	0.110377	up	0.0323987
NHS	7.61714	7.95004	0.332903	up	0.0323995
PDE3B	10.2443	10.7576	0.513267	up	0.0323998
SH3GLB2	12.8489	12.6971	-0.151854	down	0.0324273
ARHGAP35	12.3436	12.5471	0.203445	up	0.0324273
ABI3BP	12.1852	12.5891	0.403911	up	0.0324273
PTPDC1	9.57476	9.32846	-0.246296	down	0.0325018
GBA2	12.7072	12.5835	-0.123766	down	0.0325018
MCM10	9.32017	9.67884	0.358666	up	0.0325018
IGJ	15.42	14.7769	-0.643133	down	0.0325618
ARHGAP12	11.8314	11.6653	-0.166109	down	0.0326
PDE4B	12.8903	12.5672	-0.323053	down	0.0326699
CD28	12.4511	12.7308	0.27966	up	0.0326699
LRRC16B	8.4191	7.87512	-0.543979	down	0.0326857
LPAR5	11.1771	10.9029	-0.274173	down	0.0326857
ANKRD26	10.4001	10.6851	0.284968	up	0.032778
EPB41	13.9172	14.138	0.220795	up	0.0328187
LIPN	2.01241	1.52426	-0.488155	down	0.0329983
GTSE1	10.1357	10.498	0.362282	up	0.0329983
HSD11B1	8.3195	8.85777	0.53827	up	0.0329983
ASF1B	10.8682	11.1503	0.28216	up	0.0329993
NUDT16	11.9003	11.8025	-0.0978212	down	0.0330204
ARL6IP4	7.95714	7.66332	-0.293818	down	0.0330676
BLOC1S3	10.6873	10.5424	-0.144824	down	0.0330676
MTHFD2	12.9039	13.1353	0.23136	up	0.0330872
ADCY1	7.27294	7.58044	0.307496	up	0.0330872
ADAMTS14	8.47775	8.76423	0.286479	up	0.0331093
GPM6A	8.07243	7.32251	-0.749925	down	0.0332337
BRF1	11.2965	11.186	-0.110498	down	0.0332337
RCC1	12.0568	12.2285	0.171656	up	0.0332337
BRD7	13.36	13.2899	-0.0700981	down	0.0333035
TLR2	10.615	10.856	0.240997	up	0.0333035
PPP2R2A	12.7462	12.8523	0.106057	up	0.0333433
UROS	11.4586	11.5773	0.118707	up	0.0333433
SLC26A11	10.4005	10.5975	0.197022	up	0.0333433
GDF15	3.5164	4.02173	0.505333	up	0.0333602
HIATL1	12.8895	13.0517	0.162195	up	0.0333804
P2RY13	11.2706	11.551	0.280443	up	0.0333804
RAP1B	14.3447	14.4839	0.139261	up	0.0334885
KIF23	10.6392	10.9787	0.339559	up	0.0336101
CCDC6	12.9959	13.1627	0.166748	up	0.0336187
TRMT10B	10.4644	10.3469	-0.117491	down	0.0336347
ZBTB22	11.3219	11.1841	-0.137775	down	0.0337261
RARRES1	10.6573	11.093	0.435646	up	0.0337625
TMEM87B	12.768	12.8909	0.122868	up	0.0337766
PPL	5.3896	5.90953	0.519938	up	0.0338063
SEMA5A	11.3304	11.5498	0.219397	up	0.0338347
CDK18	8.58558	8.82609	0.24051	up	0.0338826
KLF12	12.8806	13.174	0.293373	up	0.0338826
MESDC1	11.0505	10.8999	-0.150603	down	0.0339414
ERP27	8.97864	8.77297	-0.205666	down	0.033994
LBP	6.05488	5.43901	-0.615867	down	0.0342059
CYBRD1	12.5633	12.7745	0.211179	up	0.0342955
ALDH1A3	8.40232	8.97866	0.576337	up	0.0343568
CDKL2	6.40874	6.90504	0.496306	up	0.0343737
TDRD6	7.15358	6.43582	-0.717764	down	0.034395
C19orf18	7.52126	7.05782	-0.463447	down	0.034395
FOXN4	4.22883	4.79856	0.56973	up	0.034395
CPXM2	9.85331	10.2741	0.420791	up	0.0345405
YAF2	11.5341	11.6584	0.124322	up	0.0346941
CDC16	13.5477	13.4183	-0.129372	down	0.0347042
KCNJ10	11.0089	11.2916	0.282645	up	0.0347391
BCL2	14.5779	14.2845	-0.293425	down	0.0348874
ARF3	13.5876	13.6938	0.106214	up	0.0348874
PHF2	12.055	11.8368	-0.218175	down	0.0350054
CYP4B1	6.41945	5.65089	-0.768568	down	0.0350621
ZNF618	8.44076	8.66258	0.221824	up	0.0350673
PLEKHG1	13.1023	12.7381	-0.364109	down	0.0350741
HOOK1	9.63531	9.21545	-0.419857	down	0.0350784
ERI1	11.5407	11.7029	0.162186	up	0.0350784
MCM2	12.1755	12.4183	0.242878	up	0.0350784
CEBPA	4.67735	5.03289	0.355536	up	0.0351255
C15orf41	9.43064	9.29189	-0.138748	down	0.035129
SETDB1	12.5948	12.4795	-0.115237	down	0.035129
CCDC170	8.28444	8.51981	0.235362	up	0.035129
COL1A2	13.8303	14.1623	0.332008	up	0.035129
SLC25A27	9.82001	9.24632	-0.573697	down	0.0351522
ENKD1	9.63355	9.38627	-0.24728	down	0.0351579
TCL1B	5.18563	4.2421	-0.943524	down	0.0351836
C1orf162	12.5893	12.1641	-0.42521	down	0.0351836
NUDT15	10.1677	10.2915	0.12378	up	0.0351836
RANBP2	14.244	14.4186	0.174597	up	0.0351836
HINFP	11.499	11.4115	-0.0874674	down	0.0351944
SLC45A4	10.3494	10.4779	0.12845	up	0.0353921
KLF5	8.34319	8.58193	0.238739	up	0.0353921
FKBP1A	14.5318	14.6908	0.158984	up	0.0354206
ARRB1	10.5606	10.7633	0.202663	up	0.0354574
C1S	14.8472	15.0665	0.219347	up	0.0354574
SYNE1	14.0095	14.287	0.277529	up	0.0354574
ADAMTSL1	7.36698	7.75669	0.389708	up	0.0354752
CEL	5.22445	4.94964	-0.274813	down	0.0355969
DNAJC5	12.6307	12.7371	0.106458	up	0.0356318
A2M	14.2282	14.4685	0.240344	up	0.0356318
CDCA8	10.7598	11.0855	0.325701	up	0.0356318
IFT122	10.6562	10.539	-0.117264	down	0.0356579
PSD	7.91049	8.17948	0.268985	up	0.0357607
PIEZO2	9.079	9.43852	0.359515	up	0.0357683
GSPT2	11.9835	11.7932	-0.190317	down	0.0357792
PRKRIP1	12.508	12.345	-0.162958	down	0.0358789
LGI2	10.61	10.9153	0.305345	up	0.0358789
MMP25	9.60133	9.91586	0.314529	up	0.0359499
FAM83D	9.01453	9.36959	0.355059	up	0.0359626
AFF3	13.2958	12.9657	-0.330112	down	0.0360156
EBAG9	12.1866	12.0639	-0.122687	down	0.0360486
HELB	7.87439	8.25765	0.383261	up	0.0360817
ZNF497	6.35449	6.12432	-0.230164	down	0.0361053
EXOC5	12.896	13.0932	0.197211	up	0.0361196
NIT1	11.8823	11.7715	-0.110817	down	0.036225
UBA7	13.4501	13.2311	-0.218991	down	0.0362621
ZBED6CL	11.3525	11.569	0.216516	up	0.0362621
GJC1	8.97076	9.19377	0.223006	up	0.0362621
PTGR2	9.01581	8.83298	-0.182838	down	0.0362789
DFFA	12.1236	12.2151	0.0914383	up	0.0363565
CADPS2	9.28918	9.49573	0.206555	up	0.0363565
LCP2	13.5202	13.7336	0.213461	up	0.0363565
TNFSF13B	11.9201	12.1808	0.260704	up	0.0363565
LOH12CR1	8.96362	9.10267	0.139051	up	0.036394
C17orf67	8.34834	8.12997	-0.218368	down	0.0364951
C1orf21	10.8795	11.0961	0.216588	up	0.0365947
OSBPL1A	10.2734	10.4894	0.215962	up	0.0366106
LMNB2	12.5657	12.7308	0.165107	up	0.0366968
NOS1AP	3.67099	4.21352	0.542532	up	0.0366968
GALNT11	10.7563	10.9487	0.192368	up	0.036747
GPR83	6.68735	6.32869	-0.358667	down	0.0368245
PPM1F	12.2186	12.0784	-0.140203	down	0.0368318
PAGE2B	3.86242	3.42011	-0.442316	down	0.0369528
FBXW11	12.4899	12.6513	0.161454	up	0.0371486
SLC25A25	10.7277	10.8799	0.152199	up	0.0371811
USB1	11.8418	11.9363	0.0944753	up	0.0372803
HRH2	5.84337	6.40497	0.561604	up	0.0373319
KLKB1	7.73653	7.34251	-0.394018	down	0.0374562
PXDN	9.74609	10.0317	0.285639	up	0.0374562
IDH1	12.3324	12.4722	0.139804	up	0.0374969
LONRF3	5.9677	6.40301	0.435306	up	0.0374969
2016-03-01	8.0593	7.66081	-0.398491	down	0.0375385
ACOX1	11.8437	11.9416	0.0978892	up	0.0375385
PDIA4	13.3075	13.5283	0.22081	up	0.0376449
CDC42BPG	9.14693	8.83644	-0.310498	down	0.0376748
ZNF284	8.57995	8.34813	-0.231812	down	0.0376908
ZNF416	9.94004	9.80842	-0.131612	down	0.0376908
SLC5A12	-0.150134	0.139862	0.289996	up	0.0377455
SERHL2	8.61634	8.03843	-0.577916	down	0.0378002
SPATS2L	11.4015	11.606	0.204476	up	0.0378002
PPP1R11	12.7411	12.6515	-0.0895592	down	0.0378991
MREG	9.74164	10.1213	0.379673	up	0.0378991
FAIM3	14.1146	13.8348	-0.279812	down	0.0379266
CACNG5	3.03427	3.70044	0.666168	up	0.0379788
2016-03-03	9.60373	9.33834	-0.265392	down	0.0380609
TXNDC16	10.0978	10.3801	0.282279	up	0.0380609
WRN	10.6907	10.9825	0.291751	up	0.0380609
MSMP	5.94689	5.44971	-0.497188	down	0.0380873
SCFD2	10.8193	10.933	0.113676	up	0.038131
RAB35	12.7628	12.8782	0.115407	up	0.038131
CCDC59	12.2714	12.1258	-0.145565	down	0.0381921
IMPACT	11.0169	11.2729	0.256008	up	0.038232
PPHLN1	13.3441	13.4509	0.106768	up	0.0383727
SPECC1	10.2149	10.4422	0.227287	up	0.0383727
CTSD	14.3008	14.625	0.324246	up	0.0383727
CRYZL1	11.7234	11.5861	-0.137289	down	0.0384101
ZNF418	9.96427	9.56483	-0.399441	down	0.0384275
PLS1	6.93975	6.56644	-0.373311	down	0.0384867
RNF144B	12.699	12.3862	-0.312832	down	0.0384867
ZNF830	11.7483	11.6242	-0.124124	down	0.0384867
CCNE2	10.3149	10.6323	0.317461	up	0.0384867
CHDH	9.93776	10.4967	0.558897	up	0.0384867
DSTYK	11.1427	10.9932	-0.149488	down	0.0384904
DNAL1	10.3393	10.2163	-0.122978	down	0.038493
SGCE	11.6278	11.4376	-0.190174	down	0.0384948
ATP8A2	8.36681	8.61027	0.243464	up	0.0384948
NINL	8.90768	9.22008	0.312401	up	0.0384948
LIPC	6.89808	7.21604	0.31796	up	0.0384948
SERBP1	15.0411	15.1211	0.0799993	up	0.0384984
KCTD12	13.5435	13.7464	0.202913	up	0.0384984
KIF26B	8.01381	8.38701	0.373202	up	0.0384984
BRIX1	12.2601	12.1412	-0.118945	down	0.0385398
GPR141	5.9036	6.41964	0.516045	up	0.0385449
SFXN4	10.9076	11.0987	0.191186	up	0.0385575
FAM20C	8.48114	8.8073	0.326166	up	0.0385638
DPP3	12.0436	12.1722	0.128598	up	0.0386021
RASSF3	13.3037	13.4686	0.164879	up	0.0386436
CMTM4	8.48464	8.70809	0.223457	up	0.0386436
NUP62CL	6.36376	5.74607	-0.617698	down	0.0386584
DNMT1	13.4245	13.7161	0.291585	up	0.0386584
PBK	10.0685	10.4241	0.355616	up	0.0386584
METTL15	10.8786	10.9922	0.113546	up	0.0387101
NSMCE4A	12.824	12.6778	-0.146145	down	0.0387589
SLC12A8	7.91418	8.63088	0.716704	up	0.0387589
SPTAN1	14.8991	15.0373	0.138263	up	0.0389219
GNGT1	1.75895	1.24062	-0.518335	down	0.0389735
TTC28	10.6821	10.4452	-0.23692	down	0.0389735
GLG1	13.1722	13.3157	0.143497	up	0.0390851
SCO1	11.0474	11.1747	0.127286	up	0.0391632
CCNE1	9.18375	9.45895	0.275198	up	0.0391676
[truncated: 279 more rows]
