# Supplementary material for: EZH2 alterations in follicular lymphoma: biological and clinical correlations
Source: Blood Cancer J. 2017 Apr 21;7(4):e555–. doi: 10.1038/bcj.2017.32 (PMC5436075; doi:10.1038/bcj.2017.32)
Supplement: Supplementary Table 3 [file bcj201732x5.xlsx]

## Sheet: genes_up
MSigDB collection	Gene Set Name	# Genes in Gene Set (K)	Description	# Genes in Overlap (k)	k/K	p-value	FDR q-value
Hallmark gene sets	HALLMARK_EPITHELIAL_MESENCHYMAL_TRANSITION	200	Genes defining epithelial-mesenchymal transition, as in wound healing, fibrosis and metastasis.	46	0.23	1.39e-29	6.93e-28
Hallmark gene sets	HALLMARK_G2M_CHECKPOINT	200	Genes involved in the G2/M checkpoint, as in progression through the cell division cycle.	39	0.195	1.71e-22	4.27e-21
Hallmark gene sets	HALLMARK_E2F_TARGETS	200	Genes encoding cell cycle related targets of E2F transcription factors.	37	0.185	1.37e-20	2.28e-19
Hallmark gene sets	HALLMARK_MITOTIC_SPINDLE	200	Genes important for mitotic spindle assembly.	36	0.18	1.17e-19	1.46e-18
Hallmark gene sets	HALLMARK_INFLAMMATORY_RESPONSE	200	Genes defining inflammatory response.	32	0.16	4.33e-16	4.33e-15
Hallmark gene sets	HALLMARK_ALLOGRAFT_REJECTION	200	Genes up-regulated during transplant rejection.	31	0.155	3.09e-15	2.2e-14
Hallmark gene sets	HALLMARK_IL2_STAT5_SIGNALING	200	Genes up-regulated by STAT5 in response to IL2 stimulation.	31	0.155	3.09e-15	2.2e-14
Hallmark gene sets	HALLMARK_APICAL_JUNCTION	200	Genes encoding components of apical junction complex.	30	0.15	2.12e-14	1.18e-13
Hallmark gene sets	HALLMARK_KRAS_SIGNALING_UP	200	Genes up-regulated by KRAS activation.	30	0.15	2.12e-14	1.18e-13
Hallmark gene sets	HALLMARK_UV_RESPONSE_DN	144	Genes down-regulated in response to ultraviolet (UV) radiation.	25	0.1736	1.03e-13	5.13e-13
Hallmark gene sets	HALLMARK_MTORC1_SIGNALING	200	Genes up-regulated through activation of mTORC1 complex.	29	0.145	1.4e-13	6.35e-13
Hallmark gene sets	HALLMARK_COMPLEMENT	200	Genes encoding components of the complement system, which is part of the innate immune system.	26	0.13	3.14e-11	1.21e-10
Hallmark gene sets	HALLMARK_ESTROGEN_RESPONSE_EARLY	200	Genes defining early response to estrogen.	26	0.13	3.14e-11	1.21e-10
Hallmark gene sets	HALLMARK_IL6_JAK_STAT3_SIGNALING	87	Genes up-regulated by IL6 [GeneID=3569] via STAT3 [GeneID=6774], e.g., during acute phase response.	17	0.1954	1.28e-10	4.56e-10
Hallmark gene sets	HALLMARK_MYC_TARGETS_V1	200	A subgroup of genes regulated by MYC - version 1 (v1).	25	0.125	1.75e-10	5.85e-10
Hallmark gene sets	HALLMARK_INTERFERON_GAMMA_RESPONSE	200	Genes up-regulated in response to IFNG [GeneID=3458].	24	0.12	9.36e-10	2.75e-09
Hallmark gene sets	HALLMARK_TNFA_SIGNALING_VIA_NFKB	200	Genes regulated by NF-kB in response to TNF [GeneID=7124].	24	0.12	9.36e-10	2.75e-09
Hallmark gene sets	HALLMARK_ANDROGEN_RESPONSE	101	Genes defining response to androgens.	16	0.1584	1.09e-08	3.03e-08
Hallmark gene sets	HALLMARK_ESTROGEN_RESPONSE_LATE	200	Genes defining late response to estrogen.	22	0.11	2.32e-08	6.09e-08
Hallmark gene sets	HALLMARK_APOPTOSIS	161	Genes mediating programmed cell death (apoptosis) by activation of caspases.	19	0.118	6.71e-08	1.68e-07
Hallmark gene sets	HALLMARK_XENOBIOTIC_METABOLISM	200	Genes encoding proteins involved in processing of drugs and other xenobiotics.	21	0.105	1.07e-07	2.55e-07
Hallmark gene sets	HALLMARK_COAGULATION	138	Genes encoding components of blood coagulation system; also up-regulated in platelets.	17	0.1232	1.74e-07	3.96e-07
Hallmark gene sets	HALLMARK_ADIPOGENESIS	200	Genes up-regulated during adipocyte differentiation (adipogenesis).	20	0.1	4.7e-07	1.02e-06
Hallmark gene sets	HALLMARK_GLYCOLYSIS	200	Genes encoding proteins involved in glycolysis and gluconeogenesis.	19	0.095	1.95e-06	4.07e-06
Hallmark gene sets	HALLMARK_FATTY_ACID_METABOLISM	158	Genes encoding proteins involved in metabolism of fatty acids.	16	0.1013	5.45e-06	1.09e-05
Hallmark gene sets	HALLMARK_P53_PATHWAY	200	Genes involved in p53 pathways and networks.	18	0.09	7.69e-06	1.48e-05
Hallmark gene sets	HALLMARK_SPERMATOGENESIS	135	Genes up-regulated during production of male gametes (sperm), as in spermatogenesis.	14	0.1037	1.58e-05	2.93e-05
Hallmark gene sets	HALLMARK_ANGIOGENESIS	36	Genes up-regulated during formation of blood vessels (angiogenesis).	7	0.1944	3.93e-05	7.01e-05
Hallmark gene sets	HALLMARK_BILE_ACID_METABOLISM	112	Genes involve in metabolism of bile acids and salts.	12	0.1071	4.55e-05	7.84e-05
Hallmark gene sets	HALLMARK_UV_RESPONSE_UP	158	Genes up-regulated in response to ultraviolet (UV) radiation.	14	0.0886	9.04e-05	0.000151
Hallmark gene sets	HALLMARK_HYPOXIA	200	Genes up-regulated in response to low oxygen levels (hypoxia).	16	0.08	9.97e-05	0.000156
Hallmark gene sets	HALLMARK_OXIDATIVE_PHOSPHORYLATION	200	Genes encoding proteins involved in oxidative phosphorylation.	16	0.08	9.97e-05	0.000156
Hallmark gene sets	HALLMARK_PI3K_AKT_MTOR_SIGNALING	105	Genes up-regulated by activation of the PI3K/AKT/mTOR pathway.	11	0.1048	0.000115	0.000174
Hallmark gene sets	HALLMARK_PEROXISOME	104	Genes encoding components of peroxisome.	10	0.0962	0.000465	0.000683
Hallmark gene sets	HALLMARK_PANCREAS_BETA_CELLS	40	Genes specifically up-regulated in pancreatic beta cells.	6	0.15	0.000618	0.000883
Hallmark gene sets	HALLMARK_HEDGEHOG_SIGNALING	36	Genes up-regulated by activation of hedgehog signaling.	5	0.1389	0.00251	0.00348
Hallmark gene sets	HALLMARK_MYOGENESIS	200	Genes involved in development of skeletal muscle (myogenesis).	13	0.065	0.00287	0.00387
Hallmark gene sets	HALLMARK_PROTEIN_SECRETION	96	Genes involved in protein secretion pathway.	8	0.0833	0.00412	0.00542
Hallmark gene sets	HALLMARK_APICAL_SURFACE	44	Genes encoding proteins over-represented on the apical surface of epithelial cells, e.g., important for cell polarity (apical area).	5	0.1136	0.00606	0.00778
Hallmark gene sets	HALLMARK_NOTCH_SIGNALING	32	Genes up-regulated by activation of Notch signaling.	4	0.125	0.00989	0.0124
Hallmark gene sets	HALLMARK_HEME_METABOLISM	200	Genes involved in metabolism of heme (a cofactor consisting of iron and porphyrin) and erythroblast differentiation.	11	0.055	0.0187	0.0225
Hallmark gene sets	HALLMARK_MYC_TARGETS_V2	58	A subgroup of genes regulated by MYC - version 2 (v2).	5	0.0862	0.0189	0.0225
C1_positional gene sets	chr15q21	116	Genes in cytogenetic band chr15q21	16	0.1379	8.16e-08	2.4e-05
C1_positional gene sets	chr8p22	43	Genes in cytogenetic band chr8p22	10	0.2326	1.47e-07	2.4e-05
C1_positional gene sets	chr10q24	119	Genes in cytogenetic band chr10q24	15	0.1261	6.76e-07	6.47e-05
C1_positional gene sets	chr8p21	105	Genes in cytogenetic band chr8p21	14	0.1333	7.94e-07	6.47e-05
C1_positional gene sets	chr14q22	85	Genes in cytogenetic band chr14q22	11	0.1294	1.59e-05	0.00104
C1_positional gene sets	chr3p21	271	Genes in cytogenetic band chr3p21	20	0.0738	4.53e-05	0.00246
C1_positional gene sets	chr7q31	117	Genes in cytogenetic band chr7q31	12	0.1026	6.99e-05	0.0031
C1_positional gene sets	chr15q22	118	Genes in cytogenetic band chr15q22	12	0.1017	7.6e-05	0.0031
C1_positional gene sets	chr8p12	50	Genes in cytogenetic band chr8p12	7	0.14	0.00034	0.0123
C1_positional gene sets	chr3q21	130	Genes in cytogenetic band chr3q21	11	0.0846	0.000734	0.0239
C1_positional gene sets	chr3q13	115	Genes in cytogenetic band chr3q13	10	0.087	0.00102	0.0284
C1_positional gene sets	chr10q25	60	Genes in cytogenetic band chr10q25	7	0.1167	0.00105	0.0284
C1_positional gene sets	chr2q33	138	Genes in cytogenetic band chr2q33	11	0.0797	0.0012	0.0301
C1_positional gene sets	chr5q13	104	Genes in cytogenetic band chr5q13	9	0.0865	0.00186	0.0433
C2_Canonical pathways	REACTOME_HEMOSTASIS	466	Genes involved in Hemostasis	65	0.1395	9.47e-28	1.26e-24
C2_Canonical pathways	NABA_MATRISOME	1028	Ensemble of genes encoding extracellular matrix and extracellular matrix-associated proteins	95	0.0924	7.55e-26	5.02e-23
C2_Canonical pathways	REACTOME_METABOLISM_OF_LIPIDS_AND_LIPOPROTEINS	478	Genes involved in Metabolism of lipids and lipoproteins	59	0.1234	1.49e-22	6.62e-20
C2_Canonical pathways	REACTOME_IMMUNE_SYSTEM	933	Genes involved in Immune System	81	0.0868	1.69e-20	5.61e-18
C2_Canonical pathways	REACTOME_CELL_CYCLE_MITOTIC	325	Genes involved in Cell Cycle, Mitotic	43	0.1323	6.29e-18	1.67e-15
C2_Canonical pathways	NABA_CORE_MATRISOME	275	Ensemble of genes encoding core extracellular matrix including ECM glycoproteins, collagens and proteoglycans	39	0.1418	1.96e-17	4.34e-15
C2_Canonical pathways	REACTOME_CELL_CYCLE	421	Genes involved in Cell Cycle	47	0.1116	1.68e-16	3.18e-14
C2_Canonical pathways	KEGG_PATHWAYS_IN_CANCER	328	Pathways in cancer	41	0.125	2.81e-16	4.66e-14
C2_Canonical pathways	REACTOME_ADAPTIVE_IMMUNE_SYSTEM	539	Genes involved in Adaptive Immune System	53	0.0983	4.62e-16	6.82e-14
C2_Canonical pathways	REACTOME_TRANSMEMBRANE_TRANSPORT_OF_SMALL_MOLECULES	413	Genes involved in Transmembrane transport of small molecules	45	0.109	1.82e-15	2.42e-13
C2_Canonical pathways	KEGG_FOCAL_ADHESION	201	Focal adhesion	31	0.1542	3.56e-15	4.3e-13
C2_Canonical pathways	REACTOME_PHOSPHOLIPID_METABOLISM	198	Genes involved in Phospholipid metabolism	30	0.1515	1.61e-14	1.78e-12
C2_Canonical pathways	KEGG_CELL_CYCLE	128	Cell cycle	24	0.1875	5.42e-14	5.54e-12
C2_Canonical pathways	PID_INTEGRIN1_PATHWAY	66	Beta1 integrin cell surface interactions	18	0.2727	8.02e-14	7.61e-12
C2_Canonical pathways	NABA_ECM_REGULATORS	238	Genes encoding enzymes and their regulators involved in the remodeling of the extracellular matrix	31	0.1303	3.89e-13	3.45e-11
C2_Canonical pathways	KEGG_SMALL_CELL_LUNG_CANCER	84	Small cell lung cancer	19	0.2262	6.6e-13	5.48e-11
C2_Canonical pathways	REACTOME_PLATELET_ACTIVATION_SIGNALING_AND_AGGREGATION	208	Genes involved in Platelet activation, signaling and aggregation	28	0.1346	2.35e-12	1.84e-10
C2_Canonical pathways	KEGG_REGULATION_OF_ACTIN_CYTOSKELETON	216	Regulation of actin cytoskeleton	28	0.1296	5.94e-12	4.39e-10
C2_Canonical pathways	NABA_MATRISOME_ASSOCIATED	753	Ensemble of genes encoding ECM-associated proteins including ECM-affilaited proteins, ECM regulators and secreted factors	56	0.0744	7.94e-12	5.56e-10
C2_Canonical pathways	PID_AVB3_INTEGRIN_PATHWAY	75	Integrins in angiogenesis	17	0.2267	1.03e-11	6.87e-10
C2_Canonical pathways	REACTOME_EXTRACELLULAR_MATRIX_ORGANIZATION	87	Genes involved in Extracellular matrix organization	18	0.2069	1.33e-11	8.23e-10
C2_Canonical pathways	REACTOME_DEVELOPMENTAL_BIOLOGY	396	Genes involved in Developmental Biology	38	0.096	1.36e-11	8.23e-10
C2_Canonical pathways	REACTOME_MITOTIC_G1_G1_S_PHASES	137	Genes involved in Mitotic G1-G1/S phases	22	0.1606	1.53e-11	8.85e-10
C2_Canonical pathways	PID_AMB2_NEUTROPHILS_PATHWAY	41	amb2 Integrin signaling	13	0.3171	2.75e-11	1.53e-09
C2_Canonical pathways	REACTOME_AXON_GUIDANCE	251	Genes involved in Axon guidance	29	0.1155	4.37e-11	2.32e-09
C2_Canonical pathways	REACTOME_SIGNALING_BY_ILS	107	Genes involved in Signaling by Interleukins	19	0.1776	6.09e-11	3.11e-09
C2_Canonical pathways	KEGG_CELL_ADHESION_MOLECULES_CAMS	134	Cell adhesion molecules (CAMs)	21	0.1567	7.1e-11	3.43e-09
C2_Canonical pathways	REACTOME_DNA_REPLICATION	192	Genes involved in DNA Replication	25	0.1302	7.23e-11	3.43e-09
C2_Canonical pathways	NABA_COLLAGENS	44	Genes encoding collagen proteins	13	0.2955	7.54e-11	3.45e-09
C2_Canonical pathways	REACTOME_GLYCOSAMINOGLYCAN_METABOLISM	111	Genes involved in Glycosaminoglycan metabolism	19	0.1712	1.18e-10	5.23e-09
C2_Canonical pathways	REACTOME_METABOLISM_OF_CARBOHYDRATES	247	Genes involved in Metabolism of carbohydrates	28	0.1134	1.47e-10	6.3e-09
C2_Canonical pathways	REACTOME_CELL_SURFACE_INTERACTIONS_AT_THE_VASCULAR_WALL	91	Genes involved in Cell surface interactions at the vascular wall	17	0.1868	2.69e-10	1.12e-08
C2_Canonical pathways	KEGG_P53_SIGNALING_PATHWAY	69	p53 signaling pathway	15	0.2174	3.19e-10	1.29e-08
C2_Canonical pathways	PID_FAK_PATHWAY	59	Signaling events mediated by focal adhesion kinase	14	0.2373	3.58e-10	1.4e-08
C2_Canonical pathways	KEGG_T_CELL_RECEPTOR_SIGNALING_PATHWAY	108	T cell receptor signaling pathway	18	0.1667	5.69e-10	2.16e-08
C2_Canonical pathways	KEGG_ECM_RECEPTOR_INTERACTION	84	ECM-receptor interaction	16	0.1905	6.64e-10	2.45e-08
C2_Canonical pathways	REACTOME_G1_S_TRANSITION	112	Genes involved in G1/S Transition	18	0.1607	1.05e-09	3.77e-08
C2_Canonical pathways	REACTOME_CYTOKINE_SIGNALING_IN_IMMUNE_SYSTEM	270	Genes involved in Cytokine Signaling in Immune system	28	0.1037	1.14e-09	4e-08
C2_Canonical pathways	PID_PDGFRB_PATHWAY	129	PDGFR-beta signaling pathway	19	0.1473	1.66e-09	5.67e-08
C2_Canonical pathways	KEGG_CHEMOKINE_SIGNALING_PATHWAY	190	Chemokine signaling pathway	23	0.1211	1.75e-09	5.83e-08
C2_Canonical pathways	REACTOME_SLC_MEDIATED_TRANSMEMBRANE_TRANSPORT	241	Genes involved in SLC-mediated transmembrane transport	26	0.1079	1.92e-09	6.22e-08
C2_Canonical pathways	REACTOME_MHC_CLASS_II_ANTIGEN_PRESENTATION	91	Genes involved in MHC class II antigen presentation	16	0.1758	2.28e-09	7.2e-08
C2_Canonical pathways	REACTOME_INTEGRIN_CELL_SURFACE_INTERACTIONS	79	Genes involved in Integrin cell surface interactions	15	0.1899	2.37e-09	7.33e-08
C2_Canonical pathways	BIOCARTA_HIVNEF_PATHWAY	58	HIV-I Nef: negative effector of Fas and TNF	13	0.2241	3.25e-09	9.8e-08
C2_Canonical pathways	PID_P53_DOWNSTREAM_PATHWAY	137	Direct p53 effectors	19	0.1387	4.65e-09	1.37e-07
C2_Canonical pathways	REACTOME_S_PHASE	109	Genes involved in S Phase	17	0.156	4.87e-09	1.39e-07
C2_Canonical pathways	REACTOME_FATTY_ACID_TRIACYLGLYCEROL_AND_KETONE_BODY_METABOLISM	168	Genes involved in Fatty acid, triacylglycerol, and ketone body metabolism	21	0.125	4.94e-09	1.39e-07
C2_Canonical pathways	NABA_BASEMENT_MEMBRANES	40	Genes encoding structural components of basement membranes	11	0.275	5.12e-09	1.39e-07
C2_Canonical pathways	PID_FOXM1_PATHWAY	40	FOXM1 transcription factor network	11	0.275	5.12e-09	1.39e-07
C2_Canonical pathways	REACTOME_MITOTIC_M_M_G1_PHASES	172	Genes involved in Mitotic M-M/G1 phases	21	0.1221	7.56e-09	2.01e-07
C3_motif gene sets	AACTTT_UNKNOWN	1890	Genes with promoter regions [-2kb,2kb] around transcription start site containing motif AACTTT. Motif does not match any known transcription factor	189	0.1	1.02e-56	8.54e-54
C3_motif gene sets	TGGAAA_V$NFAT_Q4_01	1896	Genes with promoter regions [-2kb,2kb] around transcription start site containing the motif TGGAAA which matches annotation for NFAT<br> NFATC	167	0.0881	1.33e-42	5.56e-40
C3_motif gene sets	GGGCGGR_V$SP1_Q6	2940	Genes with promoter regions [-2kb,2kb] around transcription start site containing the motif GGGCGGR which matches annotation for SP1: Sp1 transcription factor	214	0.0728	7.58e-42	2.11e-39
C3_motif gene sets	CAGGTG_V$E12_Q6	2485	Genes with promoter regions [-2kb,2kb] around transcription start site containing the motif CAGGTG which matches annotation for TCF3: transcription factor 3 (E2A immunoglobulin enhancer binding factors E12/E47)	188	0.0757	8.27e-39	1.73e-36
C3_motif gene sets	CTTTGT_V$LEF1_Q2	1972	Genes with promoter regions [-2kb,2kb] around transcription start site containing the motif CTTTGT which matches annotation for LEF1: lymphoid enhancer-binding factor 1	164	0.0832	1.07e-38	1.79e-36
C3_motif gene sets	TTGTTT_V$FOXO4_01	2061	Genes with promoter regions [-2kb,2kb] around transcription start site containing the motif TTGTTT which matches annotation for MLLT7: myeloid/lymphoid or mixed-lineage leukemia (trithorax homolog, Drosophila); translocated to, 7	160	0.0776	3.41e-34	4.76e-32
C3_motif gene sets	GGGAGGRR_V$MAZ_Q6	2274	Genes with promoter regions [-2kb,2kb] around transcription start site containing the motif GGGAGGRR which matches annotation for MAZ: MYC-associated zinc finger protein (purine-binding transcription factor)	164	0.0721	2.6e-31	3.1e-29
C3_motif gene sets	TGACAGNY_V$MEIS1_01	827	Genes with promoter regions [-2kb,2kb] around transcription start site containing the motif TGACAGNY which matches annotation for MEIS1: Meis1, myeloid ecotropic viral integration site 1 homolog (mouse)	92	0.1112	4.9e-31	5.12e-29
C3_motif gene sets	GTGCCTT,MIR-506	727	Targets of MicroRNA GTGCCTT,MIR-506	85	0.1169	2.76e-30	2.57e-28
C3_motif gene sets	TGANTCA_V$AP1_C	1121	Genes with promoter regions [-2kb,2kb] around transcription start site containing the motif TGANTCA which matches annotation for JUN: jun oncogene	107	0.0955	3.35e-30	2.8e-28
C3_motif gene sets	RYTTCCTG_V$ETS2_B	1085	Genes with promoter regions [-2kb,2kb] around transcription start site containing the motif RYTTCCTG which matches annotation for ETS2: v-ets erythroblastosis virus E26 oncogene homolog 2 (avian)	104	0.0959	1.6e-29	1.22e-27
C3_motif gene sets	TTTGCAC,MIR-19A,MIR-19B	516	Targets of MicroRNA TTTGCAC,MIR-19A,MIR-19B	70	0.1357	4.82e-29	3.36e-27
C3_motif gene sets	TGCCTTA,MIR-124A	552	Targets of MicroRNA TGCCTTA,MIR-124A	69	0.125	1.7e-26	1.09e-24
C3_motif gene sets	YTATTTTNR_V$MEF2_02	697	Genes with promoter regions [-2kb,2kb] around transcription start site containing the motif YTATTTTNR which matches annotation for MEF2A: MADS box transcription enhancer factor 2, polypeptide A (myocyte enhancer factor 2A)	77	0.1105	6.17e-26	3.69e-24
C3_motif gene sets	CACGTG_V$MYC_Q2	1032	Genes with promoter regions [-2kb,2kb] around transcription start site containing the motif CACGTG which matches annotation for MYC: v-myc myelocytomatosis viral oncogene homolog (avian)	94	0.0911	3.97e-25	2.21e-23
C3_motif gene sets	TGCTGCT,MIR-15A,MIR-16,MIR-15B,MIR-195,MIR-424,MIR-497	601	Targets of MicroRNA TGCTGCT,MIR-15A,MIR-16,MIR-15B,MIR-195,MIR-424,MIR-497	68	0.1131	1.27e-23	6.62e-22
C3_motif gene sets	CTTTGA_V$LEF1_Q2	1232	Genes with promoter regions [-2kb,2kb] around transcription start site containing the motif CTTTGA which matches annotation for LEF1: lymphoid enhancer-binding factor 1	101	0.082	1.9e-23	9.36e-22
C3_motif gene sets	TTGCACT,MIR-130A,MIR-301,MIR-130B	403	Targets of MicroRNA TTGCACT,MIR-130A,MIR-301,MIR-130B	55	0.1365	3.3e-23	1.53e-21
C3_motif gene sets	GATTGGY_V$NFY_Q6_01	1160	Genes with promoter regions [-2kb,2kb] around transcription start site containing motif GATTGGY. Motif does not match any known transcription factor	97	0.0836	3.6e-23	1.59e-21
C3_motif gene sets	TACTTGA,MIR-26A,MIR-26B	300	Targets of MicroRNA TACTTGA,MIR-26A,MIR-26B	47	0.1567	1.42e-22	5.91e-21
C3_motif gene sets	TGACCTY_V$ERR1_Q2	1043	Genes with promoter regions [-2kb,2kb] around transcription start site containing the motif TGACCTY which matches annotation for ESRRA: estrogen-related receptor alpha	90	0.0863	1.75e-22	6.97e-21
C3_motif gene sets	CAGCTG_V$AP4_Q5	1524	Genes with promoter regions [-2kb,2kb] around transcription start site containing the motif CAGCTG which matches annotation for REPIN1: replication initiator 1	111	0.0728	1.32e-21	5.02e-20
C3_motif gene sets	GGGTGGRR_V$PAX4_03	1294	Genes with promoter regions [-2kb,2kb] around transcription start site containing the motif GGGTGGRR which matches annotation for PAX4: paired box gene 4	100	0.0773	2.33e-21	8.47e-20
C3_motif gene sets	AATGTGA,MIR-23A,MIR-23B	419	Targets of MicroRNA AATGTGA,MIR-23A,MIR-23B	52	0.1241	3.89e-20	1.32e-18
C3_motif gene sets	TGAATGT,MIR-181A,MIR-181B,MIR-181C,MIR-181D	484	Targets of MicroRNA TGAATGT,MIR-181A,MIR-181B,MIR-181C,MIR-181D	56	0.1157	3.93e-20	1.32e-18
C3_motif gene sets	TAATTA_V$CHX10_01	810	Genes with promoter regions [-2kb,2kb] around transcription start site containing the motif TAATTA which matches annotation for VSX1: visual system homeobox 1 homolog, CHX10-like (zebrafish)	73	0.0901	1.73e-19	5.58e-18
C3_motif gene sets	V$E2F_Q4_01	237	Genes with promoter regions [-2kb,2kb] around transcription start site containing the motif NCSCGCSAAAN which matches annotation for E2F<br> TFDP1: transcription factor Dp-1	38	0.1603	7.15e-19	2.21e-17
C3_motif gene sets	TGCACTT,MIR-519C,MIR-519B,MIR-519A	448	Targets of MicroRNA TGCACTT,MIR-519C,MIR-519B,MIR-519A	52	0.1161	7.54e-19	2.25e-17
C3_motif gene sets	RTAAACA_V$FREAC2_01	919	Genes with promoter regions [-2kb,2kb] around transcription start site containing the motif RTAAACA which matches annotation for FOXF2: forkhead box F2	77	0.0838	1.19e-18	3.42e-17
C3_motif gene sets	WTGAAAT_UNKNOWN	616	Genes with promoter regions [-2kb,2kb] around transcription start site containing motif WTGAAAT. Motif does not match any known transcription factor	61	0.099	1.95e-18	5.44e-17
C3_motif gene sets	TGGTGCT,MIR-29A,MIR-29B,MIR-29C	521	Targets of MicroRNA TGGTGCT,MIR-29A,MIR-29B,MIR-29C	55	0.1056	5.56e-18	1.5e-16
C3_motif gene sets	CAGTGTT,MIR-141,MIR-200A	310	Targets of MicroRNA CAGTGTT,MIR-141,MIR-200A	42	0.1355	6.33e-18	1.65e-16
C3_motif gene sets	V$E2F_Q6	232	Genes with promoter regions [-2kb,2kb] around transcription start site containing motif TTTSGCGS. Motif does not match any known transcription factor	36	0.1552	1.76e-17	4.46e-16
C3_motif gene sets	V$E2F_Q4	234	Genes with promoter regions [-2kb,2kb] around transcription start site containing motif TTTSGCGS. Motif does not match any known transcription factor	36	0.1538	2.34e-17	5.63e-16
C3_motif gene sets	TATAAA_V$TATA_01	1296	Genes with promoter regions [-2kb,2kb] around transcription start site containing the motif TATAAA which matches annotation for TAF<br> TATA	92	0.071	2.36e-17	5.63e-16
C3_motif gene sets	V$CEBP_Q2_01	267	Genes with promoter regions [-2kb,2kb] around transcription start site containing the motif NTTRCNNAANNN which matches annotation for CEBPA: CCAAT/enhancer binding protein (C/EBP), alpha	38	0.1423	4.47e-17	1.04e-15
C3_motif gene sets	V$E2F_Q3	227	Genes with promoter regions [-2kb,2kb] around transcription start site containing motif TTTCGCGC. Motif does not match any known transcription factor	35	0.1542	6.04e-17	1.37e-15
C3_motif gene sets	ACCAAAG,MIR-9	499	Targets of MicroRNA ACCAAAG,MIR-9	52	0.1042	7.78e-17	1.71e-15
C3_motif gene sets	GCACTTT,MIR-17-5P,MIR-20A,MIR-106A,MIR-106B,MIR-20B,MIR-519D	595	Targets of MicroRNA GCACTTT,MIR-17-5P,MIR-20A,MIR-106A,MIR-106B,MIR-20B,MIR-519D	57	0.0958	1.15e-16	2.48e-15
C3_motif gene sets	V$E2F1_Q6	232	Genes with promoter regions [-2kb,2kb] around transcription start site containing the motif TTTSGCGS which matches annotation for E2F1: E2F transcription factor 1	35	0.1509	1.21e-16	2.54e-15
C3_motif gene sets	TTANTCA_UNKNOWN	952	Genes with promoter regions [-2kb,2kb] around transcription start site containing motif TTANTCA. Motif does not match any known transcription factor	74	0.0777	3.24e-16	6.61e-15
C3_motif gene sets	RNGTGGGC_UNKNOWN	766	Genes with promoter regions [-2kb,2kb] around transcription start site containing motif RNGTGGGC. Motif does not match any known transcription factor	65	0.0849	3.35e-16	6.68e-15
C3_motif gene sets	TGTTTAC,MIR-30A-5P,MIR-30C,MIR-30D,MIR-30B,MIR-30E-5P	579	Targets of MicroRNA TGTTTAC,MIR-30A-5P,MIR-30C,MIR-30D,MIR-30B,MIR-30E-5P	55	0.095	5.74e-16	1.12e-14
C3_motif gene sets	V$E2F_03	245	Genes with promoter regions [-2kb,2kb] around transcription start site containing motif TTTSGCGCGMNR. Motif does not match any known transcription factor	35	0.1429	6.84e-16	1.3e-14
C3_motif gene sets	CTTGTAT,MIR-381	206	Targets of MicroRNA CTTGTAT,MIR-381	32	0.1553	1.04e-15	1.93e-14
C3_motif gene sets	TGACATY_UNKNOWN	665	Genes with promoter regions [-2kb,2kb] around transcription start site containing motif TGACATY. Motif does not match any known transcription factor	59	0.0887	1.1e-15	2.01e-14
C3_motif gene sets	V$STAT6_01	264	Genes with promoter regions [-2kb,2kb] around transcription start site containing the motif NAWTTCCN which matches annotation for STAT6: signal transducer and activator of transcription 6, interleukin-4 induced	36	0.1364	1.18e-15	2.09e-14
C3_motif gene sets	GTGCAAT,MIR-25,MIR-32,MIR-92,MIR-363,MIR-367	311	Targets of MicroRNA GTGCAAT,MIR-25,MIR-32,MIR-92,MIR-363,MIR-367	39	0.1254	1.34e-15	2.33e-14
C3_motif gene sets	V$CHOP_01	238	Genes with promoter regions [-2kb,2kb] around transcription start site containing the motif NNRTGCAATMCCC which matches annotation for DDIT3: DNA-damage-inducible transcript 3<br> CEBPA DIFF GENES	34	0.1429	1.77e-15	3.02e-14
C3_motif gene sets	V$E2F4DP1_01	239	Genes with promoter regions [-2kb,2kb] around transcription start site containing the motif TTTSGCGC which matches annotation for E2F4: E2F transcription factor 4, p107/p130-binding<br> TFDP1: transcription factor Dp-1	34	0.1423	2.01e-15	3.37e-14
C6_Oncogenic signatures	RPS14_DN.V1_UP	192	Genes up-regulated in CD34+ hematopoietic progenitor cells after knockdown of RPS14 [Gene ID=6208] by RNAi.	42	0.2188	3.36e-26	6.34e-24
C6_Oncogenic signatures	NFE2L2.V2	481	Genes up-regulated in MEF cells (embryonic fibroblasts) with knockout of NFE2L2 [Gene ID=4780] gene.	59	0.1227	2.05e-22	1.94e-20
C6_Oncogenic signatures	STK33_NOMO_UP	294	Genes up-regulated in NOMO-1 cells (AML) after knockdown of STK33 [Gene ID=65975] by RNAi.	46	0.1565	4.23e-22	2.66e-20
C6_Oncogenic signatures	HOXA9_DN.V1_UP	194	Genes up-regulated in MOLM-14 cells (AML) with knockdown of HOXA9 [Gene ID=3205] gene by RNAi vs controls.	35	0.1804	3.47e-19	1.64e-17
C6_Oncogenic signatures	RB_P107_DN.V1_UP	140	Genes up-regulated in primary keratinocytes from RB1 and RBL1 [Gene ID=5925, 5933] skin specific knockout mice.	29	0.2071	7.7e-18	2.91e-16
C6_Oncogenic signatures	PRC2_EZH2_UP.V1_UP	195	Genes up-regulated in TIG3 cells (fibroblasts) upon knockdown of EZH2 [Gene ID=2146] gene.	32	0.1641	2.04e-16	6.41e-15
C6_Oncogenic signatures	VEGF_A_UP.V1_DN	193	Genes down-regulated in HUVEC cells (endothelium) by treatment with VEGFA [Gene ID=7422].	31	0.1606	1.11e-15	3e-14
C6_Oncogenic signatures	TBK1.DF_DN	287	Genes down-regulated in epithelial lung cancer cell lines upon over-expression of an oncogenic form of KRAS [Gene ID=3845] gene and knockdown of TBK1 [Gene ID=29110] gene by RNAi.	37	0.1289	2.94e-15	6.94e-14
C6_Oncogenic signatures	MEL18_DN.V1_UP	141	Genes up-regulated in DAOY cells (medulloblastoma) upon knockdown of PCGF2 [Gene ID=7703] gene by RNAi.	26	0.1844	7.4e-15	1.55e-13
C6_Oncogenic signatures	STK33_UP	293	Genes up-regulated in NOMO-1 and SKM-1 cells (AML) after knockdown of STK33 [Gene ID=65975] by RNAi.	36	0.1229	3.11e-14	5.87e-13
C6_Oncogenic signatures	TBK1.DF_UP	290	Genes up-regulated in epithelial lung cancer cell lines upon over-expression of an oncogenic form of KRAS [Gene ID=3845] gene and knockdown of TBK1 [Gene ID=29110] gene by RNAi.	35	0.1207	1.2e-13	2.07e-12
C6_Oncogenic signatures	BMI1_DN.V1_UP	147	Genes up-regulated in DAOY cells (medulloblastoma) upon knockdown of BMI1 [Gene ID=648] gene by RNAi.	25	0.1701	1.67e-13	2.63e-12
C6_Oncogenic signatures	MTOR_UP.N4.V1_UP	196	Genes up-regulated in CEM-C1 cells (T-CLL) by rapamycin (sirolimus) [PubChem = 6610346], an mTOR pathway inhibitor.	28	0.1429	5.34e-13	7.76e-12
C6_Oncogenic signatures	CAMP_UP.V1_DN	200	Genes down-regulated in primary thyrocyte cultures in response to cAMP signaling pathway activation by thyrotropin (TSH).	28	0.14	8.86e-13	1.2e-11
C6_Oncogenic signatures	RPS14_DN.V1_DN	187	Genes down-regulated in CD34+ hematopoietic progenitor cells after knockdown of RPS14 [Gene ID=6208] by RNAi.	27	0.1444	1.07e-12	1.34e-11
C6_Oncogenic signatures	E2F1_UP.V1_UP	189	Genes up-regulated in mouse fibroblasts over-expressing E2F1 [Gene ID=1869] gene.	27	0.1429	1.38e-12	1.63e-11
C6_Oncogenic signatures	P53_DN.V1_DN	192	Genes down-regulated in NCI-60 panel of cell lines with mutated TP53 [Gene ID=7157].	27	0.1406	2.02e-12	2.25e-11
C6_Oncogenic signatures	MEK_UP.V1_UP	196	Genes up-regulated in MCF-7 cells (breast cancer) positive for ESR1 [Gene ID=2099] MCF-7 cells (breast cancer) stably over-expressing constitutively active MAP2K1 [Gene ID=5604] gene.	27	0.1378	3.32e-12	3.49e-11
C6_Oncogenic signatures	BMI1_DN_MEL18_DN.V1_UP	145	Genes up-regulated in DAOY cells (medulloblastoma) upon knockdown of BMI1 and PCGF2 [Gene ID=648, 7703] genes by RNAi.	23	0.1586	6.91e-12	6.87e-11
C6_Oncogenic signatures	LTE2_UP.V1_UP	190	Genes up-regulated in MCF-7 cells (breast cancer) positive for ESR1 [Gene ID=2099] MCF-7 cells (breast cancer) and long-term adapted for estrogen-independent growth.	25	0.1316	5.75e-11	5.43e-10
C6_Oncogenic signatures	EGFR_UP.V1_UP	193	Genes up-regulated in MCF-7 cells (breast cancer) positive for ESR1 [Gene ID=2099] and engineered to express ligand-activatable EGFR [Gene ID=1956].	25	0.1295	8.09e-11	7.28e-10
C6_Oncogenic signatures	EIF4E_DN	100	Genes down-regulated in HMEC cells (primary mammary epithelium) upon over-expression of EIF4E [Gene ID=1977] gene.	18	0.18	1.53e-10	1.32e-09
C6_Oncogenic signatures	E2F1_UP.V1_DN	193	Genes down-regulated in mouse fibroblasts over-expressing E2F1 [Gene ID=1869] gene.	24	0.1244	4.5e-10	3.4e-09
C6_Oncogenic signatures	KRAS.DF.V1_UP	193	Genes up-regulated in epithelial lung cancer cell lines over-expressing an oncogenic form of KRAS [Gene ID=3845] gene.	24	0.1244	4.5e-10	3.4e-09
C6_Oncogenic signatures	PRC2_EED_UP.V1_DN	193	Genes down-regulated in TIG3 cells (fibroblasts) upon knockdown of EED [Gene ID=8726] gene.	24	0.1244	4.5e-10	3.4e-09
C6_Oncogenic signatures	E2F3_UP.V1_UP	196	Genes up-regulated in primary epithelial breast cancer cell culture over-expressing E2F3 [Gene ID=1871] gene.	24	0.1224	6.18e-10	4.49e-09
C6_Oncogenic signatures	IL2_UP.V1_UP	192	Genes up-regulated in Sez-4 cells (T lymphocyte) that were first starved of IL2 [Gene ID=3558] and then stimulated with IL2 [Gene ID=3558].	23	0.1198	2.15e-09	1.51e-08
C6_Oncogenic signatures	SNF5_DN.V1_UP	177	Genes up-regulated in MEF cells (embryonic fibroblasts) with knockout of SNF5 [Gene ID=6598] gene.	22	0.1243	2.39e-09	1.61e-08
C6_Oncogenic signatures	PRC2_EZH2_UP.V1_DN	194	Genes down-regulated in TIG3 cells (fibroblasts) upon knockdown of EZH2 [Gene ID=2146] gene.	23	0.1186	2.64e-09	1.72e-08
C6_Oncogenic signatures	HOXA9_DN.V1_DN	195	Genes down-regulated in MOLM-14 cells (AML) with knockdown of HOXA9 [Gene ID=3205] gene by RNAi vs controls.	23	0.1179	2.92e-09	1.84e-08
C6_Oncogenic signatures	ERB2_UP.V1_UP	191	Genes up-regulated in MCF-7 cells (breast cancer) positive for ESR1 [Gene ID=2099] and engineered to express ligand-activatable ERBB2 [Gene ID=2064].	22	0.1152	9.94e-09	6.06e-08
C6_Oncogenic signatures	P53_DN.V1_UP	194	Genes up-regulated in NCI-60 panel of cell lines with mutated TP53 [Gene ID=7157].	22	0.1134	1.33e-08	7.83e-08
C6_Oncogenic signatures	KRAS.600.LUNG.BREAST_UP.V1_UP	288	Genes up-regulated in epithelial lung and breast cancer cell lines over-expressing an oncogenic form of KRAS [Gene ID=3845] gene.	27	0.0938	1.96e-08	1.12e-07
C6_Oncogenic signatures	GCNP_SHH_UP_LATE.V1_UP	183	Genes up-regulated in granule cell neuron precursors (GCNPs) after stimulation with Shh for 24h.	21	0.1148	2.28e-08	1.27e-07
C6_Oncogenic signatures	CSR_LATE_UP.V1_UP	172	Genes up-regulated in late serum response of CRL 2091 cells (foreskin fibroblasts).	20	0.1163	3.92e-08	2.12e-07
C6_Oncogenic signatures	ESC_J1_UP_LATE.V1_UP	191	Genes up-regulated during late stages of differentiation of embryoid bodies from J1 embryonic stem cells.	21	0.1099	4.83e-08	2.54e-07
C6_Oncogenic signatures	CAHOY_ASTROCYTIC	100	Genes up-regulated in astrocytes.	15	0.15	6.62e-08	3.29e-07
C6_Oncogenic signatures	CAHOY_ASTROGLIAL	100	Genes up-regulated in astrogia cells.	15	0.15	6.62e-08	3.29e-07
C6_Oncogenic signatures	STK33_DN	289	Genes down-regulated in NOMO-1 and SKM-1 cells (AML) after knockdown of STK33 [Gene ID=65975] by RNAi.	26	0.09	8.16e-08	3.9e-07
C6_Oncogenic signatures	ERB2_UP.V1_DN	197	Genes down-regulated in MCF-7 cells (breast cancer) positive for ESR1 [Gene ID=2099] and engineered to express ligand-activatable ERBB2 [Gene ID=2064].	21	0.1066	8.26e-08	3.9e-07
C6_Oncogenic signatures	GCNP_SHH_UP_EARLY.V1_UP	174	Genes up-regulated in granule cell neuron precursors (GCNPs) after stimulation with Shh for 3h.	19	0.1092	2.31e-07	1.07e-06
C6_Oncogenic signatures	KRAS.600_UP.V1_UP	287	Genes up-regulated in four lineages of epithelial cell lines over-expressing an oncogenic form of KRAS [Gene ID=3845] gene.	25	0.0871	2.66e-07	1.19e-06
C6_Oncogenic signatures	CORDENONSI_YAP_CONSERVED_SIGNATURE	57	YAP conserved signature.	11	0.193	2.7e-07	1.19e-06
C6_Oncogenic signatures	RAF_UP.V1_UP	196	Genes up-regulated in MCF-7 cells (breast cancer) positive for ESR1 [Gene ID=2099] MCF-7 cells (breast cancer) stably over-expressing constitutively active RAF1 [Gene ID=5894] gene.	20	0.102	3.39e-07	1.46e-06
C6_Oncogenic signatures	PDGF_UP.V1_UP	146	Genes up-regulated in SH-SY5Y cells (neuroblastoma) in response to PDGF [Gene ID=] stimulation.	17	0.1164	3.95e-07	1.66e-06
C6_Oncogenic signatures	IL15_UP.V1_UP	192	Genes up-regulated in Sez-4 cells (T lymphocyte) that were first starved of IL2 [Gene ID=3558] and then stimulated with IL15 [Gene ID=3600].	19	0.099	1.06e-06	4.34e-06
C6_Oncogenic signatures	CRX_NRL_DN.V1_UP	140	Genes up-regulated in retina cells from CRX and NRL [Gene ID=1406, 4901] double knockout mice.	16	0.1143	1.11e-06	4.42e-06
C6_Oncogenic signatures	IL21_UP.V1_UP	193	Genes up-regulated in Sez-4 cells (T lymphocyte) that were first starved of IL2 [Gene ID=3558] and then stimulated with IL21 [Gene ID=59067].	19	0.0984	1.14e-06	4.42e-06
C6_Oncogenic signatures	STK33_SKM_UP	290	Genes up-regulated in SKM-1 cells (AML) after knockdown of STK33 [Gene ID=65975] by RNAi.	24	0.0828	1.15e-06	4.42e-06
C6_Oncogenic signatures	RELA_DN.V1_DN	141	Genes down-regulated in HEK293 cells (kidney fibroblasts) upon knockdown of RELA [Gene ID=5970] gene by RNAi.	16	0.1135	1.22e-06	4.6e-06

## Sheet: genes_down
MSigDB collection	Gene Set Name	# Genes in Gene Set (K)	Description	# Genes in Overlap (k)	k/K	p-value	FDR q-value
Hallmark gene sets	HALLMARK_TNFA_SIGNALING_VIA_NFKB	200	Genes regulated by NF-kB in response to TNF [GeneID=7124].	14	0.07	6.3e-05	0.00315
Hallmark gene sets	HALLMARK_INFLAMMATORY_RESPONSE	200	Genes defining inflammatory response.	13	0.065	0.000237	0.00593
Hallmark gene sets	HALLMARK_FATTY_ACID_METABOLISM	158	Genes encoding proteins involved in metabolism of fatty acids.	11	0.0696	0.000392	0.00654
Hallmark gene sets	HALLMARK_ESTROGEN_RESPONSE_EARLY	200	Genes defining early response to estrogen.	12	0.06	0.000826	0.0103
Hallmark gene sets	HALLMARK_ALLOGRAFT_REJECTION	200	Genes up-regulated during transplant rejection.	11	0.055	0.00266	0.0166
Hallmark gene sets	HALLMARK_HEME_METABOLISM	200	Genes involved in metabolism of heme (a cofactor consisting of iron and porphyrin) and erythroblast differentiation.	11	0.055	0.00266	0.0166
Hallmark gene sets	HALLMARK_HYPOXIA	200	Genes up-regulated in response to low oxygen levels (hypoxia).	11	0.055	0.00266	0.0166
Hallmark gene sets	HALLMARK_KRAS_SIGNALING_DN	200	Genes down-regulated by KRAS activation.	11	0.055	0.00266	0.0166
Hallmark gene sets	HALLMARK_NOTCH_SIGNALING	32	Genes up-regulated by activation of Notch signaling.	4	0.125	0.00379	0.021
Hallmark gene sets	HALLMARK_PI3K_AKT_MTOR_SIGNALING	105	Genes up-regulated by activation of the PI3K/AKT/mTOR pathway.	7	0.0667	0.00552	0.0276
C1_positional gene sets	HALLMARK_MYOGENESIS	200	Genes involved in development of skeletal muscle (myogenesis).	10	0.05	0.00783	0.0326
C1_positional gene sets	HALLMARK_P53_PATHWAY	200	Genes involved in p53 pathways and networks.	10	0.05	0.00783	0.0326
C1_positional gene sets	chr19q13	948	Genes in cytogenetic band chr19q13	52	0.0549	1.33e-10	4.32e-08
C1_positional gene sets	chr11q13	347	Genes in cytogenetic band chr11q13	28	0.0807	7.69e-10	1.25e-07
C1_positional gene sets	chr1q21	358	Genes in cytogenetic band chr1q21	28	0.0782	1.55e-09	1.68e-07
C1_positional gene sets	chr1q22	85	Genes in cytogenetic band chr1q22	13	0.1529	1.65e-08	1.35e-06
C1_positional gene sets	chr17q21	339	Genes in cytogenetic band chr17q21	23	0.0678	5.56e-07	3.63e-05
C1_positional gene sets	chr3p21	271	Genes in cytogenetic band chr3p21	17	0.0627	4.37e-05	0.00237
C1_positional gene sets	chr22q13	235	Genes in cytogenetic band chr22q13	14	0.0596	0.00034	0.0158
C1_positional gene sets	chr2p13	89	Genes in cytogenetic band chr2p13	8	0.0899	0.000448	0.0183
C1_positional gene sets	chrxq22	118	Genes in cytogenetic band chrxq22	9	0.0763	0.000677	0.0245
C1_positional gene sets	chr13q14	128	Genes in cytogenetic band chr13q14	9	0.0703	0.00121	0.0394
C3_motif gene sets	CTTTGT_V$LEF1_Q2	1972	Genes with promoter regions [-2kb,2kb] around transcription start site containing the motif CTTTGT which matches annotation for LEF1: lymphoid enhancer-binding factor 1	123	0.0624	1.12e-28	9.38e-26
C3_motif gene sets	GGGCGGR_V$SP1_Q6	2940	Genes with promoter regions [-2kb,2kb] around transcription start site containing the motif GGGCGGR which matches annotation for SP1: Sp1 transcription factor	154	0.0524	1.06e-27	4.42e-25
C3_motif gene sets	GGGAGGRR_V$MAZ_Q6	2274	Genes with promoter regions [-2kb,2kb] around transcription start site containing the motif GGGAGGRR which matches annotation for MAZ: MYC-associated zinc finger protein (purine-binding transcription factor)	122	0.0536	9.4e-23	2.62e-20
C3_motif gene sets	CAGGTG_V$E12_Q6	2485	Genes with promoter regions [-2kb,2kb] around transcription start site containing the motif CAGGTG which matches annotation for TCF3: transcription factor 3 (E2A immunoglobulin enhancer binding factors E12/E47)	128	0.0515	2.47e-22	5.16e-20
C3_motif gene sets	TTGTTT_V$FOXO4_01	2061	Genes with promoter regions [-2kb,2kb] around transcription start site containing the motif TTGTTT which matches annotation for MLLT7: myeloid/lymphoid or mixed-lineage leukemia (trithorax homolog, Drosophila); translocated to, 7	111	0.0539	7.46e-21	1.25e-18
C3_motif gene sets	CAGCTG_V$AP4_Q5	1524	Genes with promoter regions [-2kb,2kb] around transcription start site containing the motif CAGCTG which matches annotation for REPIN1: replication initiator 1	85	0.0558	5.11e-17	7.13e-15
C3_motif gene sets	TGGAAA_V$NFAT_Q4_01	1896	Genes with promoter regions [-2kb,2kb] around transcription start site containing the motif TGGAAA which matches annotation for NFAT<br> NFATC	88	0.0464	5.51e-13	6.58e-11
C3_motif gene sets	SMTTTTGT_UNKNOWN	402	Genes with promoter regions [-2kb,2kb] around transcription start site containing motif SMTTTTGT. Motif does not match any known transcription factor	34	0.0846	3.26e-12	3.41e-10
C3_motif gene sets	RCGCANGCGY_V$NRF1_Q6	918	Genes with promoter regions [-2kb,2kb] around transcription start site containing the motif RCGCANGCGY which matches annotation for NRF1: nuclear respiratory factor 1	54	0.0588	4.25e-12	3.7e-10
C3_motif gene sets	RTAAACA_V$FREAC2_01	919	Genes with promoter regions [-2kb,2kb] around transcription start site containing the motif RTAAACA which matches annotation for FOXF2: forkhead box F2	54	0.0588	4.43e-12	3.7e-10
C3_motif gene sets	GGGTGGRR_V$PAX4_03	1294	Genes with promoter regions [-2kb,2kb] around transcription start site containing the motif GGGTGGRR which matches annotation for PAX4: paired box gene 4	65	0.0502	2.72e-11	2.07e-09
C3_motif gene sets	GGGYGTGNY_UNKNOWN	664	Genes with promoter regions [-2kb,2kb] around transcription start site containing motif GGGYGTGNY. Motif does not match any known transcription factor	43	0.0648	3.37e-11	2.35e-09
C3_motif gene sets	TGCGCANK_UNKNOWN	545	Genes with promoter regions [-2kb,2kb] around transcription start site containing motif TGCGCANK. Motif does not match any known transcription factor	38	0.0697	5.72e-11	3.68e-09
C3_motif gene sets	RNGTGGGC_UNKNOWN	766	Genes with promoter regions [-2kb,2kb] around transcription start site containing motif RNGTGGGC. Motif does not match any known transcription factor	46	0.0601	8.59e-11	5.13e-09
C3_motif gene sets	V$YY1_02	242	Genes with promoter regions [-2kb,2kb] around transcription start site containing the motif NNNCGGCCATCTTGNCTSNW which matches annotation for YY1: YY1 transcription factor	24	0.0992	2e-10	1.11e-08
C3_motif gene sets	V$LYF1_01	264	Genes with promoter regions [-2kb,2kb] around transcription start site containing motif TTTGGGAGR. Motif does not match any known transcription factor	25	0.0947	2.25e-10	1.18e-08
C3_motif gene sets	CTGAGCC,MIR-24	231	Targets of MicroRNA CTGAGCC,MIR-24	23	0.0996	4.39e-10	2.16e-08
C3_motif gene sets	CTTTGA_V$LEF1_Q2	1232	Genes with promoter regions [-2kb,2kb] around transcription start site containing the motif CTTTGA which matches annotation for LEF1: lymphoid enhancer-binding factor 1	60	0.0487	5.29e-10	2.36e-08
C3_motif gene sets	AACTTT_UNKNOWN	1890	Genes with promoter regions [-2kb,2kb] around transcription start site containing motif AACTTT. Motif does not match any known transcription factor	80	0.0423	5.37e-10	2.36e-08
C3_motif gene sets	CTTTAAR_UNKNOWN	972	Genes with promoter regions [-2kb,2kb] around transcription start site containing motif CTTTAAR. Motif does not match any known transcription factor	51	0.0525	9.15e-10	3.83e-08
C3_motif gene sets	TAATTA_V$CHX10_01	810	Genes with promoter regions [-2kb,2kb] around transcription start site containing the motif TAATTA which matches annotation for VSX1: visual system homeobox 1 homolog, CHX10-like (zebrafish)	45	0.0556	1.59e-09	6.33e-08
C3_motif gene sets	CTTTGTA,MIR-524	433	Targets of MicroRNA CTTTGTA,MIR-524	31	0.0716	1.78e-09	6.76e-08
C3_motif gene sets	CTGCAGY_UNKNOWN	765	Genes with promoter regions [-2kb,2kb] around transcription start site containing motif CTGCAGY. Motif does not match any known transcription factor	43	0.0562	2.6e-09	9.45e-08
C3_motif gene sets	V$RFX1_02	278	Genes with promoter regions [-2kb,2kb] around transcription start site containing the motif NNGTNRCNATRGYAACNN which matches annotation for RFX1: regulatory factor X, 1 (influences HLA class II expression)	24	0.0863	3.29e-09	1.14e-07
C3_motif gene sets	TATAAA_V$TATA_01	1296	Genes with promoter regions [-2kb,2kb] around transcription start site containing the motif TATAAA which matches annotation for TAF<br> TATA	60	0.0463	3.51e-09	1.14e-07
C3_motif gene sets	TGACCTY_V$ERR1_Q2	1043	Genes with promoter regions [-2kb,2kb] around transcription start site containing the motif TGACCTY which matches annotation for ESRRA: estrogen-related receptor alpha	52	0.0499	3.54e-09	1.14e-07
C3_motif gene sets	MGGAAGTG_V$GABP_B	757	Genes with promoter regions [-2kb,2kb] around transcription start site containing the motif MGGAAGTG which matches annotation for GABPA: GA binding protein transcription factor, alpha subunit 60kDa<br> GABPB2: GA binding protein transcription factor, beta subunit 2	42	0.0555	5.8e-09	1.79e-07
C3_motif gene sets	V$CEBP_Q3	251	Genes with promoter regions [-2kb,2kb] around transcription start site containing the motif NNNTKNNGNAAN which matches annotation for CEBPA: CCAAT/enhancer binding protein (C/EBP), alpha	22	0.0876	1.12e-08	3.34e-07
C3_motif gene sets	RYTTCCTG_V$ETS2_B	1085	Genes with promoter regions [-2kb,2kb] around transcription start site containing the motif RYTTCCTG which matches annotation for ETS2: v-ets erythroblastosis virus E26 oncogene homolog 2 (avian)	52	0.0479	1.3e-08	3.74e-07
C3_motif gene sets	ACTAYRNNNCCCR_UNKNOWN	449	Genes with promoter regions [-2kb,2kb] around transcription start site containing motif ACTAYRNNNCCCR. Motif does not match any known transcription factor	30	0.0668	1.56e-08	4.36e-07
C3_motif gene sets	V$AREB6_03	258	Genes with promoter regions [-2kb,2kb] around transcription start site containing the motif VNRCACCTGKNC which matches annotation for TCF8: transcription factor 8 (represses interleukin 2 expression)	22	0.0853	1.84e-08	4.95e-07
C3_motif gene sets	GCCATNTTG_V$YY1_Q6	427	Genes with promoter regions [-2kb,2kb] around transcription start site containing the motif GCCATNTTG which matches annotation for YY1: YY1 transcription factor	29	0.0679	1.89e-08	4.95e-07
C3_motif gene sets	V$MEF2_03	238	Genes with promoter regions [-2kb,2kb] around transcription start site containing motif NNNNNWKCTAWAAATAGMNNNN. Motif does not match any known transcription factor	21	0.0882	2.13e-08	5.4e-07
C3_motif gene sets	GTGACGY_V$E4F1_Q6	658	Genes with promoter regions [-2kb,2kb] around transcription start site containing the motif GTGACGY which matches annotation for E4F1: E4F transcription factor 1	37	0.0562	3.31e-08	8.14e-07
C3_motif gene sets	V$YY1_Q6	245	Genes with promoter regions [-2kb,2kb] around transcription start site containing the motif GCCATNTTN which matches annotation for YY1: YY1 transcription factor	21	0.0857	3.53e-08	8.42e-07
C3_motif gene sets	GAGCCAG,MIR-149	145	Targets of MicroRNA GAGCCAG,MIR-149	16	0.1103	4.6e-08	1.07e-06
C3_motif gene sets	YTATTTTNR_V$MEF2_02	697	Genes with promoter regions [-2kb,2kb] around transcription start site containing the motif YTATTTTNR which matches annotation for MEF2A: MADS box transcription enhancer factor 2, polypeptide A (myocyte enhancer factor 2A)	38	0.0545	4.82e-08	1.09e-06
C3_motif gene sets	V$NFKB_C	263	Genes with promoter regions [-2kb,2kb] around transcription start site containing motif NGGGACTTTCCA. Motif does not match any known transcription factor	21	0.0798	1.18e-07	2.6e-06
C3_motif gene sets	GTGCAAT,MIR-25,MIR-32,MIR-92,MIR-363,MIR-367	311	Targets of MicroRNA GTGCAAT,MIR-25,MIR-32,MIR-92,MIR-363,MIR-367	23	0.074	1.21e-07	2.6e-06
C3_motif gene sets	SCGGAAGY_V$ELK1_02	1199	Genes with promoter regions [-2kb,2kb] around transcription start site containing the motif SCGGAAGY which matches annotation for ELK1: ELK1, member of ETS oncogene family	53	0.0442	1.27e-07	2.66e-06
C3_motif gene sets	CAGGTA_V$AREB6_01	792	Genes with promoter regions [-2kb,2kb] around transcription start site containing the motif CAGGTA which matches annotation for TCF8: transcription factor 8 (represses interleukin 2 expression)	40	0.0505	1.63e-07	3.32e-06
C3_motif gene sets	V$YY1_01	246	Genes with promoter regions [-2kb,2kb] around transcription start site containing the motif NNNNNCCATNTWNNNWN which matches annotation for YY1: YY1 transcription factor	20	0.0813	1.76e-07	3.5e-06
C3_motif gene sets	V$ZIC2_01	247	Genes with promoter regions [-2kb,2kb] around transcription start site containing the motif KGGGTGGTC which matches annotation for ZIC2: Zic family member 2 (odd-paired homolog, Drosophila)	20	0.081	1.88e-07	3.65e-06
C3_motif gene sets	V$AP2_Q3	251	Genes with promoter regions [-2kb,2kb] around transcription start site containing the motif GSCCSCRGGCNRNRNN which matches annotation for GTF3A: general transcription factor IIIA	20	0.0797	2.43e-07	4.6e-06
C3_motif gene sets	GCACTTT,MIR-17-5P,MIR-20A,MIR-106A,MIR-106B,MIR-20B,MIR-519D	595	Targets of MicroRNA GCACTTT,MIR-17-5P,MIR-20A,MIR-106A,MIR-106B,MIR-20B,MIR-519D	33	0.0555	2.47e-07	4.6e-06
C3_motif gene sets	V$SP1_Q4_01	258	Genes with promoter regions [-2kb,2kb] around transcription start site containing the motif NNGGGGCGGGGNN which matches annotation for SP1: Sp1 transcription factor	20	0.0775	3.78e-07	6.86e-06
C3_motif gene sets	GTGCCTT,MIR-506	727	Targets of MicroRNA GTGCCTT,MIR-506	37	0.0509	3.92e-07	6.97e-06
C3_motif gene sets	CACTGTG,MIR-128A,MIR-128B	337	Targets of MicroRNA CACTGTG,MIR-128A,MIR-128B	23	0.0682	5.02e-07	8.61e-06
C3_motif gene sets	AGCTCCT,MIR-28	95	Targets of MicroRNA AGCTCCT,MIR-28	12	0.1263	5.05e-07	8.61e-06
C3_motif gene sets	V$TCF1P_Q6	266	Genes with promoter regions [-2kb,2kb] around transcription start site containing the motif GKCRGKTT which matches annotation for TCF1: transcription factor 1, hepatic; LF-B1, hepatic nuclear factor (HNF1), albumin proximal factor	20	0.0752	6.12e-07	1.02e-05
C6_Oncogenic signatures	STK33_NOMO_DN	292	Genes down-regulated in NOMO-1 cells (AML) after knockdown of STK33 [Gene ID=65975] by RNAi.	27	0.0925	7.44e-11	1.41e-08
C6_Oncogenic signatures	STK33_DN	289	Genes down-regulated in NOMO-1 and SKM-1 cells (AML) after knockdown of STK33 [Gene ID=65975] by RNAi.	22	0.0761	1.38e-07	1.3e-05
C6_Oncogenic signatures	DCA_UP.V1_DN	193	Genes down-regulated in A549 lung carcinoma and M059K glioblastoma cells treated with dichloroacetate [PubChem=6597].	17	0.0881	4.73e-07	2.78e-05
C6_Oncogenic signatures	VEGF_A_UP.V1_UP	196	Genes up-regulated in HUVEC cells (endothelium) by treatment with VEGFA [Gene ID=7422].	17	0.0867	5.88e-07	2.78e-05
C6_Oncogenic signatures	STK33_SKM_DN	288	Genes down-regulated in SKM-1 cells (AML) after knockdown of STK33 [Gene ID=65975] by RNAi.	20	0.0694	2.1e-06	6.97e-05
C6_Oncogenic signatures	KRAS.600.LUNG.BREAST_UP.V1_DN	289	Genes down-regulated in epithelial lung and breast cancer cell lines over-expressing an oncogenic form of KRAS [Gene ID=3845] gene.	20	0.0692	2.21e-06	6.97e-05
C6_Oncogenic signatures	CSR_EARLY_UP.V1_DN	154	Genes down-regulated in early serum response of CRL 2091 cells (foreskin fibroblasts).	14	0.0909	3.29e-06	8.89e-05
C6_Oncogenic signatures	SRC_UP.V1_UP	188	Genes up-regulated in primary epithelial breast cancer cell culture over-expressing SRC [Gene ID=6714] gene.	15	0.0798	7.44e-06	0.000175
C6_Oncogenic signatures	LTE2_UP.V1_UP	190	Genes up-regulated in MCF-7 cells (breast cancer) positive for ESR1 [Gene ID=2099] MCF-7 cells (breast cancer) and long-term adapted for estrogen-independent growth.	15	0.0789	8.45e-06	0.000175
C6_Oncogenic signatures	E2F1_UP.V1_DN	193	Genes down-regulated in mouse fibroblasts over-expressing E2F1 [Gene ID=1869] gene.	15	0.0777	1.02e-05	0.000175
C6_Oncogenic signatures	MTOR_UP.N4.V1_DN	193	Genes down-regulated in CEM-C1 cells (T-CLL) by rapamycin (sirolimus) [PubChem = 6610346], an mTOR pathway inhibitor.	15	0.0777	1.02e-05	0.000175
C6_Oncogenic signatures	IL2_UP.V1_DN	196	Genes down-regulated in Sez-4 cells (T lymphocyte) that were first starved of IL2 [Gene ID=3558] and then stimulated with IL2 [Gene ID=3558].	15	0.0765	1.23e-05	0.000193
C6_Oncogenic signatures	STK33_UP	293	Genes up-regulated in NOMO-1 and SKM-1 cells (AML) after knockdown of STK33 [Gene ID=65975] by RNAi.	18	0.0614	3.47e-05	0.00049
C6_Oncogenic signatures	KRAS.PROSTATE_UP.V1_UP	143	Genes up-regulated in epithelial prostate cancer cell lines over-expressing an oncogenic form of KRAS [Gene ID=3845] gene.	12	0.0839	3.63e-05	0.00049
C6_Oncogenic signatures	CYCLIN_D1_KE_.V1_DN	194	Genes down-regulated in MCF-7 cells (breast cancer) over-expressing a mutant K112E form of CCND1 [Gene ID=595] gene.	14	0.0722	4.53e-05	0.000571
C6_Oncogenic signatures	TBK1.DF_UP	290	Genes up-regulated in epithelial lung cancer cell lines upon over-expression of an oncogenic form of KRAS [Gene ID=3845] gene and knockdown of TBK1 [Gene ID=29110] gene by RNAi.	17	0.0586	0.0001	0.00115
C6_Oncogenic signatures	MTOR_UP.V1_DN	184	Genes down-regulated by everolimus [PubChem = 6442177] in prostate tissue.	13	0.0707	0.000104	0.00115
C6_Oncogenic signatures	STK33_NOMO_UP	294	Genes up-regulated in NOMO-1 cells (AML) after knockdown of STK33 [Gene ID=65975] by RNAi.	17	0.0578	0.000118	0.00124
C6_Oncogenic signatures	CYCLIN_D1_UP.V1_DN	191	Genes down-regulated in MCF-7 cells (breast cancer) over-expressing CCND1 [Gene ID=595] gene.	13	0.0681	0.000151	0.00142
C6_Oncogenic signatures	PRC2_SUZ12_UP.V1_DN	191	Genes down-regulated in TIG3 cells (fibroblasts) upon knockdown of SUZ12 [Gene ID=23512] gene.	13	0.0681	0.000151	0.00142
C6_Oncogenic signatures	PRC2_EED_UP.V1_DN	193	Genes down-regulated in TIG3 cells (fibroblasts) upon knockdown of EED [Gene ID=8726] gene.	13	0.0674	0.000167	0.0015
C6_Oncogenic signatures	BMI1_DN.V1_DN	144	Genes down-regulated in DAOY cells (medulloblastoma) upon knockdown of BMI1 [Gene ID=648] gene by RNAi.	11	0.0764	0.000176	0.00151
C6_Oncogenic signatures	CAMP_UP.V1_UP	200	Genes up-regulated in primary thyrocyte cultures in response to cAMP signaling pathway activation by thyrotropin (TSH).	13	0.065	0.000237	0.00195
C6_Oncogenic signatures	TBK1.DN.48HRS_DN	50	Genes down-regulated in epithelial lung cancer cell lines upon over-expression of an oncogenic form of KRAS [Gene ID=3845] gene and knockdown of TBK1 [Gene ID=29110] gene by RNAi.	6	0.12	0.000497	0.00392
C6_Oncogenic signatures	ERB2_UP.V1_UP	191	Genes up-regulated in MCF-7 cells (breast cancer) positive for ESR1 [Gene ID=2099] and engineered to express ligand-activatable ERBB2 [Gene ID=2064].	12	0.0628	0.000551	0.00417
C6_Oncogenic signatures	TGFB_UP.V1_DN	192	Genes down-regulated in a panel of epithelial cell lines by TGFB1 [Gene ID=7040].	12	0.0625	0.000577	0.0042
C6_Oncogenic signatures	IL21_UP.V1_UP	193	Genes up-regulated in Sez-4 cells (T lymphocyte) that were first starved of IL2 [Gene ID=3558] and then stimulated with IL21 [Gene ID=59067].	12	0.0622	0.000604	0.00423
C6_Oncogenic signatures	GCNP_SHH_UP_EARLY.V1_DN	169	Genes down-regulated in granule cell neuron precursors (GCNPs) after stimulation with Shh for 3h.	11	0.0651	0.00069	0.00451
C6_Oncogenic signatures	RAF_UP.V1_UP	196	Genes up-regulated in MCF-7 cells (breast cancer) positive for ESR1 [Gene ID=2099] MCF-7 cells (breast cancer) stably over-expressing constitutively active RAF1 [Gene ID=5894] gene.	12	0.0612	0.000692	0.00451
C6_Oncogenic signatures	ESC_V6.5_UP_EARLY.V1_UP	170	Genes up-regulated during early stages of differentiation of embryoid bodies from V6.5 embryonic stem cells.	11	0.0647	0.000725	0.00457
C6_Oncogenic signatures	KRAS.LUNG_UP.V1_DN	145	Genes down-regulated in epithelial lung cancer cell lines over-expressing an oncogenic form of KRAS [Gene ID=3845] gene.	10	0.069	0.000766	0.00467
C6_Oncogenic signatures	AKT_UP.V1_UP	172	Genes up-regulated in mouse prostate by transgenic expression of human AKT1 gene [Gene ID=207] vs controls.	11	0.064	0.000799	0.00472
C6_Oncogenic signatures	EIF4E_UP	100	Genes up-regulated in HMEC cells (primary mammary epithelium) upon over-expression of EIF4E [Gene ID=1977] gene.	8	0.08	0.000974	0.00558
C6_Oncogenic signatures	E2F1_UP.V1_UP	189	Genes up-regulated in mouse fibroblasts over-expressing E2F1 [Gene ID=1869] gene.	11	0.0582	0.00171	0.0095
C6_Oncogenic signatures	PRC1_BMI_UP.V1_UP	190	Genes up-regulated in TIG3 cells (fibroblasts) upon knockdown of BMI1 [Gene ID=648] gene.	11	0.0579	0.00178	0.00962
C6_Oncogenic signatures	PRC1_BMI_UP.V1_DN	192	Genes down-regulated in TIG3 cells (fibroblasts) upon knockdown of BMI1 [Gene ID=648] gene.	11	0.0573	0.00193	0.0102
C6_Oncogenic signatures	ATF2_S_UP.V1_UP	193	Genes up-regulated in myometrial cells over-expressing a shortened splice form of ATF2 [Gene ID=1386] gene.	11	0.057	0.00201	0.0103
C6_Oncogenic signatures	MTOR_UP.N4.V1_UP	196	Genes up-regulated in CEM-C1 cells (T-CLL) by rapamycin (sirolimus) [PubChem = 6610346], an mTOR pathway inhibitor.	11	0.0561	0.00227	0.0113
C6_Oncogenic signatures	KRAS.600.LUNG.BREAST_UP.V1_UP	288	Genes up-regulated in epithelial lung and breast cancer cell lines over-expressing an oncogenic form of KRAS [Gene ID=3845] gene.	14	0.0486	0.00239	0.0115
C6_Oncogenic signatures	YAP1_UP	47	Genes up-regulated in MCF10A cells (breast cancer) over-expressing YAP1 [Gene ID=10413] gene.	5	0.1064	0.00253	0.0115
C6_Oncogenic signatures	STK33_SKM_UP	290	Genes up-regulated in SKM-1 cells (AML) after knockdown of STK33 [Gene ID=65975] by RNAi.	14	0.0483	0.00254	0.0115
C6_Oncogenic signatures	BRCA1_DN.V1_DN	143	Genes down-regulated in MCF10A cells (breast cancer) upon knockdown of BRCA1 [Gene ID=672] gene by RNAi.	9	0.0629	0.00259	0.0115
C6_Oncogenic signatures	GLI1_UP.V1_DN	29	Genes down-regulated in RK3E cells (kidney epithelium) over-expressing GLI1 [Gene ID=2735].	4	0.1379	0.00262	0.0115
C6_Oncogenic signatures	PTEN_DN.V2_DN	144	Genes down-regulated in HCT116 cells (colon carcinoma) upon knockdown of PTEN [Gene ID=5728] by RNAi.	9	0.0625	0.00271	0.0117
C6_Oncogenic signatures	P53_DN.V2_DN	145	Genes down-regulated in HEK293 cells (kidney fibroblasts) upon knockdown of TP53 [Gene ID=7157] gene by RNAi.	9	0.0621	0.00284	0.0117
C6_Oncogenic signatures	JAK2_DN.V1_DN	173	Genes down-regulated in HEL cells (erythroleukemia) after knockdown of JAK2 [Gene ID=3717] gene by RNAi.	10	0.0578	0.00286	0.0117
C6_Oncogenic signatures	KRAS.AMP.LUNG_UP.V1_DN	146	Genes down-regulated in epithelial lung cancer cell lines over-expressing KRAS [Gene ID=3845] gene.	9	0.0616	0.00298	0.012
C6_Oncogenic signatures	ATM_DN.V1_DN	149	Genes down-regulated in HEK293 cells (kidney fibroblasts) upon knockdown of ATM [Gene ID=472] gene by RNAi.	9	0.0604	0.00341	0.0134
C6_Oncogenic signatures	ESC_J1_UP_EARLY.V1_DN	179	Genes down-regulated during early stages of differentiation of embryoid bodies from J1 embryonic stem cells.	10	0.0559	0.00365	0.0141
C6_Oncogenic signatures	GCNP_SHH_UP_LATE.V1_DN	180	Genes down-regulated in granule cell neuron precursors (GCNPs) after stimulation with Shh for 24h.	10	0.0556	0.00379	0.0143
C2_Canonical pathways	PID_BCR_5PATHWAY	65	BCR signaling pathway	10	0.1538	7.05e-07	0.000937
C2_Canonical pathways	REACTOME_DIGESTION_OF_DIETARY_CARBOHYDRATE	12	Genes involved in Digestion of dietary carbohydrate	5	0.4167	2.34e-06	0.00116
C2_Canonical pathways	KEGG_WNT_SIGNALING_PATHWAY	151	Wnt signaling pathway	14	0.0927	2.61e-06	0.00116
C2_Canonical pathways	REACTOME_GENERIC_TRANSCRIPTION_PATHWAY	352	Genes involved in Generic Transcription Pathway	22	0.0625	3.72e-06	0.00124
C2_Canonical pathways	KEGG_UBIQUITIN_MEDIATED_PROTEOLYSIS	138	Ubiquitin mediated proteolysis	13	0.0942	4.95e-06	0.00132
C2_Canonical pathways	REACTOME_IMMUNE_SYSTEM	933	Genes involved in Immune System	40	0.0429	9.03e-06	0.002
C2_Canonical pathways	KEGG_B_CELL_RECEPTOR_SIGNALING_PATHWAY	75	B cell receptor signaling pathway	9	0.12	2.05e-05	0.00389
C2_Canonical pathways	REACTOME_METABOLISM_OF_CARBOHYDRATES	247	Genes involved in Metabolism of carbohydrates	15	0.0607	0.000172	0.0286
C2_Canonical pathways	REACTOME_SIGNALING_BY_NOTCH	103	Genes involved in Signaling by NOTCH	9	0.0874	0.000248	0.0366
C2_Canonical pathways	KEGG_AXON_GUIDANCE	129	Axon guidance	10	0.0775	0.000304	0.0385
C2_Canonical pathways	REACTOME_SYNTHESIS_OF_GLYCOSYLPHOSPHATIDYLINOSITOL_GPI	17	Genes involved in Synthesis of glycosylphosphatidylinositol (GPI)	4	0.2353	0.000319	0.0385
