# Supplementary material for: EZH2 alterations in follicular lymphoma: biological and clinical correlations
Source: Blood Cancer J. 2017 Apr 21;7(4):e555–. doi: 10.1038/bcj.2017.32 (PMC5436075; doi:10.1038/bcj.2017.32)
Supplement: Supplementary Table 4 [file bcj201732x6.xlsx]

## Sheet: Feuil1
Gene	AveExpr no-gain samples	AveExpr gain samples	Log2 Fold change	effect	Adj. P-value
DNAJB6	13.5033	13.8764	0.373124	up	1.19565e-09
BZW2	12.2801	12.8854	0.605285	up	3.12178e-09
ZNF568	10.2136	9.53011	-0.683488	down	3.12178e-09
SLC25A13	10.5998	11.0617	0.461882	up	4.37558e-09
PSMC2	13.2155	13.544	0.32848	up	1.04614e-08
CCT6A	14.3357	14.6758	0.340102	up	1.45677e-08
ARMC10	11.9156	12.22	0.304377	up	1.67277e-08
ZNF222	9.60438	8.9724	-0.631976	down	2.17035e-08
TRIM24	11.4274	11.8254	0.39793	up	2.95917e-08
ZNF256	10.242	9.57057	-0.671437	down	4.98486e-08
WIPI2	12.7516	13.0671	0.315481	up	5.90155e-08
SND1	13.822	14.2612	0.439172	up	8.84859e-08
ZNF226	12.2717	11.8554	-0.416337	down	1.35591e-07
GARS	13.3305	13.7484	0.417846	up	1.45788e-07
ZNF540	10.7059	9.94065	-0.765255	down	1.45788e-07
SYTL4	7.52126	9.4604	1.93914	up	1.48296e-07
ZNF350	11.0137	10.3852	-0.628465	down	2.1598e-07
DBF4	11.9877	12.4299	0.442234	up	1.06096e-06
ARPC1A	12.6436	13.0091	0.365458	up	1.07348e-06
DLD	12.9978	13.3824	0.384585	up	1.07348e-06
ZNF230	10.8848	10.3674	-0.517454	down	1.07348e-06
KATNAL2	7.83445	8.77141	0.936957	up	1.14142e-06
CCZ1	12.6273	12.8898	0.262444	up	1.38845e-06
YKT6	12.8865	13.1914	0.304901	up	1.41038e-06
ZNF227	11.6524	11.2635	-0.388897	down	2.3361e-06
AP1S1	11.2915	11.8368	0.545301	up	2.57281e-06
VKORC1L1	11.7233	12.1083	0.384934	up	2.68019e-06
GMDS	11.2225	12.345	1.12246	up	2.83699e-06
RALA	12.4959	12.7859	0.289977	up	2.93704e-06
PSPH	9.78423	10.4556	0.67134	up	3.06997e-06
ORC5	11.2928	11.607	0.314217	up	4.02712e-06
QPCT	10.5213	11.6647	1.14347	up	4.02712e-06
SP140L	12.845	12.3209	-0.524148	down	4.36101e-06
UBE2H	13.3414	13.6895	0.348018	up	4.40734e-06
CCDC71L	12.0848	12.595	0.510232	up	5.80827e-06
CCDC174	11.8774	11.606	-0.271457	down	6.19676e-06
ZNF829	9.60919	8.97494	-0.634252	down	6.46272e-06
CEP41	10.2933	10.7077	0.414393	up	6.63515e-06
ZNF585B	11.3864	10.8555	-0.53092	down	6.63515e-06
INSIG1	12.6587	13.1363	0.477641	up	7.84967e-06
EXT1	11.118	11.6415	0.523522	up	7.84967e-06
METTL2B	11.5273	11.8618	0.334465	up	8.77008e-06
GYLTL1B	10.0863	8.19806	-1.88827	down	9.2111e-06
EIF2AK1	13.5217	13.794	0.272285	up	1.05261e-05
EIF4H	14.7654	15.0066	0.241158	up	1.11805e-05
N4BP2L2	14.0016	13.6246	-0.376974	down	1.11805e-05
ZNF419	11.1842	10.7907	-0.393446	down	1.11811e-05
ZNF793	10.2543	9.53763	-0.71668	down	1.23377e-05
CAMK1	10.0683	11.0591	0.990761	up	1.28899e-05
MZF1	11.1552	10.5967	-0.558492	down	1.45255e-05
MPHOSPH8	13.238	12.9379	-0.300015	down	1.49732e-05
AIMP2	10.5477	11.0532	0.505573	up	1.54525e-05
SRSF5	15.9176	15.5298	-0.387775	down	1.54525e-05
SLC39A11	10.8511	11.3588	0.507626	up	1.79755e-05
ZNF506	12.0193	11.4928	-0.526543	down	1.83098e-05
SIK3	11.9152	11.5253	-0.38991	down	2.00652e-05
DUS4L	9.93815	10.2903	0.352204	up	2.03146e-05
CYCS	13.5211	13.9709	0.449836	up	2.11048e-05
EPC1	13.0201	12.6953	-0.324715	down	2.11048e-05
CDKN1B	13.9163	13.4881	-0.428196	down	2.18177e-05
GPR153	8.91401	9.53629	0.622273	up	2.39996e-05
NRGN	6.49082	7.62606	1.13524	up	2.5043e-05
VDAC1	13.9951	14.3853	0.390272	up	2.81883e-05
PMPCB	13.297	13.5509	0.253923	up	2.88974e-05
JMY	11.3302	10.7404	-0.589802	down	2.88974e-05
ZNF235	10.0324	9.47499	-0.557386	down	2.88974e-05
EIF3B	13.9971	14.336	0.338892	up	2.9568e-05
C7orf73	12.3927	12.8302	0.437463	up	3.43118e-05
KCNJ1	5.41502	7.70772	2.29269	up	3.49983e-05
MRPL32	12.6402	12.9507	0.310514	up	3.54559e-05
PPA1	13.7861	14.2447	0.458587	up	3.54559e-05
EFNA5	8.38952	9.40879	1.01927	up	3.58486e-05
ZNF354B	10.8342	10.1751	-0.659163	down	3.58486e-05
ZIK1	10.5648	9.65758	-0.907196	down	3.78906e-05
ZNF14	11.2052	10.7952	-0.409981	down	4.10971e-05
NUDCD3	12.9936	13.2652	0.271595	up	4.47581e-05
PXDNL	6.53625	8.91009	2.37384	up	4.47581e-05
ZNF154	11.0993	9.89327	-1.20601	down	4.47581e-05
ZNF233	7.40146	6.60119	-0.800273	down	4.47581e-05
ZNF585A	11.0983	10.6445	-0.453789	down	4.47581e-05
RIPK2	11.6333	11.9766	0.343301	up	4.7304e-05
ZFP90	12.2517	11.87	-0.381761	down	5.07062e-05
HSPD1	14.8026	15.1659	0.363231	up	5.26969e-05
BCAR3	10.7266	11.5558	0.82925	up	5.5712e-05
ZNF234	10.1122	9.41236	-0.699801	down	5.65693e-05
DNAJC2	12.4538	12.7149	0.261065	up	5.85084e-05
COA1	12.74	13.0477	0.307641	up	5.85084e-05
RMDN1	12.423	12.7724	0.349366	up	5.85084e-05
GSTA4	9.30559	10.1081	0.802554	up	5.85084e-05
PATL2	10.5012	9.82924	-0.67196	down	5.85084e-05
N4BP2L1	12.1173	11.6779	-0.439433	down	5.85084e-05
MED29	12.6957	12.473	-0.222622	down	5.86393e-05
SIAE	10.2045	10.6555	0.451048	up	6.58608e-05
YWHAQ	14.568	14.8203	0.252321	up	6.82822e-05
FAM98A	12.213	12.491	0.278022	up	6.82822e-05
PTTG1IP	13.4939	13.7752	0.281346	up	6.82822e-05
FAM104B	10.352	10.9469	0.594881	up	6.82822e-05
MYOM1	8.89963	8.13711	-0.762522	down	6.82822e-05
ETV6	12.9091	12.4739	-0.435185	down	6.82822e-05
ICK	11.4867	11.0964	-0.390322	down	6.82822e-05
KPNA5	11.7934	11.264	-0.529401	down	6.82927e-05
PHC1	12.1076	11.6341	-0.473562	down	6.91587e-05
RAB1A	13.298	13.5827	0.284686	up	7.06161e-05
GGCT	11.7799	12.2931	0.513234	up	7.30672e-05
ZNF773	10.2736	9.91216	-0.361485	down	7.46612e-05
PLCB2	13.0892	12.6246	-0.464572	down	7.66063e-05
ZNF420	10.9239	10.5659	-0.358008	down	7.73896e-05
CPSF3	12.796	13.1544	0.358392	up	8.07168e-05
RAD54B	8.13732	8.78151	0.644193	up	8.07168e-05
ZNF417	10.2436	9.64889	-0.59476	down	8.35565e-05
PLOD3	11.3677	11.6893	0.321621	up	8.83524e-05
ZNF527	10.0225	9.64819	-0.374317	down	9.22601e-05
KDELR2	12.9094	13.2507	0.341317	up	9.3231e-05
AP3S1	12.9216	13.3917	0.470158	up	9.3231e-05
C7orf49	11.6446	11.9135	0.268966	up	9.81273e-05
ZNF790	9.71267	9.32753	-0.385147	down	9.81273e-05
NEURL4	11.2649	10.8163	-0.448585	down	9.85839e-05
SLC1A1	9.34234	10.7063	1.36393	up	9.87976e-05
NLRP1	13.1359	12.6715	-0.464414	down	0.000100351
HNRNPAB	13.7758	14.1581	0.382313	up	0.00010135
CHAC2	9.36716	9.86854	0.501383	up	0.00010135
ZNF418	9.96427	8.90371	-1.06055	down	0.00010135
FAM63A	9.18445	8.58184	-0.602608	down	0.00010135
ZNF345	10.1807	9.59381	-0.586932	down	0.00010135
SETD1B	12.0995	11.7267	-0.372792	down	0.000115485
ZNF615	10.52	9.99469	-0.52527	down	0.000117126
ZNF569	10.8203	10.4474	-0.372921	down	0.000117126
WDR73	11.3169	11.0079	-0.309	down	0.000117126
TRIM43	0.168693	1.00318	0.834484	up	0.00012054
CBX7	13.3705	12.8589	-0.511641	down	0.000122593
MCM7	13.6906	14.0989	0.408305	up	0.000124061
SP110	13.8454	13.4008	-0.444533	down	0.000124751
HILPDA	8.71358	9.23	0.516423	up	0.00012588
FNDC1	10.2868	11.3644	1.07764	up	0.00012588
SLC25A45	11.5909	11.1686	-0.422303	down	0.00012588
MRPL15	11.9512	12.4506	0.499425	up	0.000134833
TOR3A	13.3315	13.7496	0.418146	up	0.000135112
OR52N4	6.73616	5.47566	-1.2605	down	0.000135112
2016-03-01	13.8961	13.3254	-0.57071	down	0.000135112
FTSJ2	12.2359	12.5573	0.321441	up	0.000136824
ZFP2	7.6899	7.02514	-0.664757	down	0.000154082
SH3RF1	8.95789	10.0072	1.04931	up	0.000156274
CHMP7	13.9286	13.4929	-0.435714	down	0.000156708
PDPN	10.5734	11.2193	0.645888	up	0.000163021
NLRC5	13.8413	13.1754	-0.665951	down	0.000167475
RHEB	12.205	12.5014	0.296428	up	0.000168521
HADHB	13.2989	13.47	0.171038	up	0.000169432
H2AFY	14.1523	14.4321	0.279836	up	0.000169432
CENPH	10.8209	11.2929	0.471986	up	0.000169432
AFF3	13.2958	12.3938	-0.901965	down	0.000169432
CATSPERG	7.41992	6.89871	-0.521206	down	0.000169432
SLC29A2	8.75471	7.96825	-0.786468	down	0.000169521
LRRC42	10.838	11.2085	0.370465	up	0.000170957
ZNF671	11.5342	11.199	-0.33519	down	0.000172212
CD276	9.43294	9.95444	0.521496	up	0.000172613
ZNF274	12.4424	12.0181	-0.424293	down	0.000172613
ZBTB4	13.5809	13.2266	-0.35427	down	0.000172613
ITFG2	12.0448	11.706	-0.338819	down	0.000183299
CRY2	11.8381	11.5403	-0.297804	down	0.000190914
KIAA1551	15.1705	14.5953	-0.575168	down	0.000193265
ZNF554	8.99796	8.64758	-0.350386	down	0.000193587
PANK1	8.62988	9.288	0.658115	up	0.000195388
ZNF582	9.42982	8.97254	-0.457285	down	0.000195388
GREB1	6.30959	7.02335	0.713759	up	0.000197644
ZNF528	10.9983	10.1799	-0.818458	down	0.000197644
SETD6	10.7134	10.2964	-0.416981	down	0.000197644
SLC18B1	10.7359	10.1191	-0.616832	down	0.000198146
ZNF549	10.9834	10.4969	-0.486458	down	0.000198146
RFC2	11.9774	12.405	0.427635	up	0.000204699
SMYD3	10.5078	10.961	0.453237	up	0.000205351
STK39	12.8049	13.1423	0.337446	up	0.000206008
SCARB1	11.986	12.531	0.544961	up	0.000206008
ZNF286A	10.4794	10.149	-0.330338	down	0.000206008
ZNF529	11.5925	11.1723	-0.420224	down	0.00021218
EZH1	13.1495	12.8304	-0.31915	down	0.000219081
MAATS1	6.9715	6.26331	-0.708185	down	0.000222924
ZNF566	10.3108	9.90947	-0.401365	down	0.000223561
SPARC	15.0172	15.5849	0.56765	up	0.000225908
PNPLA4	10.2845	10.9405	0.655987	up	0.000225908
SPINK2	7.89284	9.43773	1.54489	up	0.000225908
ENO2	11.9058	11.071	-0.834797	down	0.000225908
IL16	15.2014	14.8346	-0.366821	down	0.000225908
INADL	10.3351	9.59595	-0.739122	down	0.000244369
CCZ1B	12.8277	13.0717	0.244039	up	0.000255518
LOXL2	10.4523	11.3142	0.86183	up	0.000255518
CHD2	14.0773	13.5135	-0.563835	down	0.000255518
ANKRD49	12.8846	12.5453	-0.339328	down	0.000255518
FGD3	13.4572	13.0301	-0.427071	down	0.000264845
KLF10	11.5869	12.1193	0.532389	up	0.000272381
RASGRP2	13.655	13.0444	-0.610579	down	0.000272381
SSBP3	11.4087	12.0778	0.669131	up	0.000281134
CPSF4	11.7403	12.0871	0.346772	up	0.00028372
BTN2A1	12.7579	12.3742	-0.383738	down	0.000298597
CD47	14.7118	14.4165	-0.29536	down	0.000309682
CHP1	12.4206	12.7068	0.286212	up	0.000311778
ASNS	12.5585	12.9895	0.431015	up	0.000324333
PSMD1	13.2964	13.5629	0.266527	up	0.000330218
TBL2	11.1043	11.4075	0.303205	up	0.000330218
H2AFV	13.8426	14.2253	0.382724	up	0.000330218
SLA	14.1825	13.5012	-0.681274	down	0.000330218
IBSP	-0.555529	-0.0920395	0.46349	up	0.000333885
HOOK1	9.63531	8.50466	-1.13065	down	0.000348055
KRTAP4-12	-0.208794	0.614159	0.822953	up	0.000356788
SLC16A1	11.5355	11.9631	0.427614	up	0.000364602
PDIA6	14.4181	14.7681	0.349973	up	0.000365345
PLA2G7	11.5406	12.3863	0.845694	up	0.000365345
FARSB	12.0962	12.3457	0.249478	up	0.000373223
ZNF75A	12.2264	11.8591	-0.36735	down	0.000373223
PPIC	9.78469	10.3374	0.552723	up	0.00037741
KRTAP17-1	-0.663316	-0.200317	0.462999	up	0.000391996
AHCY	12.9962	13.3909	0.394711	up	0.000396167
ZNF180	10.6884	10.265	-0.423349	down	0.000396167
DPYSL2	12.7883	13.1229	0.334558	up	0.000403649
SERPINH1	12.1625	12.6162	0.453714	up	0.000403649
CCDC180	8.39126	7.70737	-0.683894	down	0.000403649
PIGL	10.3555	9.91863	-0.436858	down	0.000403649
WHAMM	11.3089	11.0411	-0.267813	down	0.000403649
FAM3C	12.578	13.1843	0.606322	up	0.000431317
ZKSCAN5	11.1564	11.3919	0.235552	up	0.000433263
SORCS3	2.94482	4.48153	1.53671	up	0.000433263
PIP5K1B	10.1703	9.33268	-0.837568	down	0.000433263
ZNF211	11.7939	11.3589	-0.435028	down	0.000433263
ZNF276	12.3218	11.9703	-0.351469	down	0.000433263
SECISBP2	12.9875	12.7354	-0.25213	down	0.000433263
ARPC1B	14.6409	15.1218	0.480922	up	0.000435399
ZNF814	10.5656	10.1791	-0.386538	down	0.000435399
SZT2	12.5126	12.1087	-0.403976	down	0.000437444
ZNF19	8.82589	8.54536	-0.280535	down	0.000437444
ZC3HC1	10.8497	11.1758	0.326183	up	0.000439506
HMGN1	15.5531	15.9847	0.431633	up	0.000439506
ABCF2	12.5303	12.8139	0.28366	up	0.000447997
ODF1	0.310214	1.06761	0.757401	up	0.000447997
PLEKHG1	13.1023	12.3328	-0.769448	down	0.000447997
ZNF592	12.8091	12.4783	-0.33078	down	0.000447997
L3MBTL3	11.7277	11.2023	-0.525412	down	0.000451131
NDUFAF6	11.4014	11.8666	0.465133	up	0.000470582
ZNF331	11.3725	10.9326	-0.43992	down	0.000470582
GALNT14	8.47937	9.56664	1.08727	up	0.00048668
EEPD1	10.1021	11.2945	1.19247	up	0.00048668
CCDC62	6.58097	5.91901	-0.661962	down	0.00048668
CAMKK2	12.1155	12.5155	0.400031	up	0.000488974
C10orf53	-0.709655	-0.351522	0.358132	up	0.000496782
FAM219B	12.8913	12.613	-0.278354	down	0.000496782
PLCL2	12.4968	12.1459	-0.350873	down	0.000505809
UBL3	12.5349	12.1543	-0.380555	down	0.000510641
FAM220A	11.4167	11.6904	0.273653	up	0.000514184
LDHA	15.2032	15.6503	0.447104	up	0.000514184
VN1R1	6.06531	5.13267	-0.932649	down	0.000521564
ZNF571	9.96826	9.55041	-0.417853	down	0.000521564
BTLA	12.3597	11.8571	-0.502659	down	0.000525216
SFXN2	10.3788	10.0588	-0.320066	down	0.000529364
PPIA	16.6784	17.0738	0.395398	up	0.00053703
CRBN	12.7218	12.4829	-0.238842	down	0.00053703
LRR1	10.8855	11.2432	0.357634	up	0.000552358
SGSM2	12.8224	12.4327	-0.389753	down	0.000556368
GOLM1	9.8894	10.4962	0.606846	up	0.000564432
HSPA4	14.203	14.5646	0.361587	up	0.000569438
E2F1	10.2172	10.885	0.66784	up	0.000582263
WDYHV1	9.86236	10.2688	0.406433	up	0.000641525
COL6A1	12.9992	13.6169	0.617705	up	0.000641525
CBX3	14.7045	15.014	0.309447	up	0.000647042
KBTBD7	10.6337	10.3088	-0.324959	down	0.000654121
C3orf67	6.15097	8.06217	1.9112	up	0.000666743
EFCAB5	7.16888	8.12369	0.954809	up	0.000669902
EIF3H	15.2074	15.5057	0.298297	up	0.000676056
PNKD	11.9104	12.3608	0.450429	up	0.000679545
ZNF772	10.3214	9.6083	-0.713119	down	0.000679545
ZNF17	10.0528	9.74978	-0.303037	down	0.000679545
CENPN	9.93077	10.4755	0.544741	up	0.000700221
ZNF836	10.0296	9.76001	-0.269581	down	0.000706391
ARHGAP24	12.2222	11.5518	-0.67036	down	0.000728972
PDAP1	13.2967	13.5814	0.284727	up	0.00073946
MDH1	14.011	14.3219	0.310872	up	0.00073946
SPA17	8.75146	9.29414	0.542676	up	0.00073946
PFN4	6.28439	6.86017	0.575778	up	0.00073946
GRM8	3.25	4.52138	1.27137	up	0.00073946
KDM8	9.45369	9.1112	-0.342498	down	0.00073946
OLA1	13.0937	13.3705	0.276751	up	0.000746517
ATP6V1H	11.984	12.3118	0.327852	up	0.000746517
THY1	12.7669	13.3738	0.606872	up	0.000746933
IMMP2L	9.02045	9.41067	0.390223	up	0.000751338
ACER1	5.01515	4.40833	-0.60682	down	0.000751338
DLGAP3	7.59411	6.37468	-1.21942	down	0.000753168
PLOD1	11.3893	11.7615	0.372202	up	0.000759008
RAB42	9.11874	9.6303	0.511564	up	0.000764411
TMEM74	2.74865	4.14952	1.40088	up	0.000764411
ZNF446	10.3276	10.0025	-0.325126	down	0.000775147
ITGB1BP1	12.5097	12.798	0.288331	up	0.000796309
P2RY10	11.7997	11.0073	-0.792456	down	0.000808106
SYAP1	12.6273	13.0409	0.413552	up	0.000810667
XKRX	7.70581	8.93347	1.22765	up	0.000810667
ZNF266	13.6326	13.2191	-0.41346	down	0.000810667
TNFAIP8L1	11.4156	11.8048	0.389269	up	0.000815895
SP100	14.1666	13.8945	-0.272105	down	0.000815895
PDK3	10.6336	11.0845	0.450903	up	0.000822389
AQP6	5.158	4.41916	-0.73884	down	0.000831679
ZNF781	8.5705	8.11147	-0.459032	down	0.000835847
SDR39U1	12.483	12.15	-0.333014	down	0.000838052
CCT8	14.6525	14.9284	0.275829	up	0.000882768
MAPK1IP1L	13.4536	13.6971	0.243461	up	0.000883821
STK17A	14.8157	15.2632	0.447521	up	0.000884858
ZNF432	10.9104	10.4973	-0.413147	down	0.000887304
VILL	11.3079	10.9979	-0.310022	down	0.000899289
DNAH1	11.4398	10.8391	-0.600737	down	0.000912458
P4HTM	11.5765	11.2872	-0.289318	down	0.000912619
SIDT1	11.2786	10.7078	-0.570881	down	0.000933278
BCAP29	11.9936	12.2689	0.275382	up	0.000934093
PEA15	14.3766	14.7316	0.355009	up	0.000948895
HOPX	10.5275	11.802	1.27449	up	0.000948895
TMEM63A	12.025	11.5651	-0.459904	down	0.000948895
SLCO3A1	10.9162	11.3345	0.418374	up	0.000950716
CENPA	9.43982	10.2333	0.793432	up	0.000950716
FOXP1	13.5428	12.8653	-0.677507	down	0.000950716
STARD3NL	11.7599	11.9698	0.209831	up	0.000952501
CRTC3	12.1138	11.7407	-0.373151	down	0.000959669
CACNA1I	7.53499	6.5533	-0.981697	down	0.000964417
PIGG	11.954	11.6524	-0.301624	down	0.000964417
ATP1B3	12.4457	12.748	0.302305	up	0.000970154
SUMO3	13.0565	13.3456	0.289076	up	0.000977097
ARF5	13.1568	13.469	0.312261	up	0.000977097
GLRX	12.4836	12.9165	0.43291	up	0.000977097
TMEM97	10.1375	10.6632	0.525636	up	0.000977097
ADORA2B	5.80732	6.36495	0.557623	up	0.000977097
ADAMTS2	8.8329	9.69191	0.859016	up	0.000977097
LRRC4	8.48767	10.2281	1.74046	up	0.000977097
TTL	11.9293	12.2259	0.296545	up	0.000993107
CCDC97	12.2783	12.0116	-0.266675	down	0.00100856
PPIF	12.3001	12.7321	0.432022	up	0.00101723
FAM213A	11.0456	11.5101	0.464517	up	0.00101723
NPAS2	8.4437	8.99421	0.550507	up	0.00104755
WBSCR22	12.4972	12.8219	0.324693	up	0.00105664
NSMAF	12.64	12.3678	-0.272275	down	0.00105664
IQSEC1	13.1252	12.5415	-0.583753	down	0.00108993
MTCH2	12.7483	13.0406	0.292355	up	0.00115727
IVD	12.5361	12.2426	-0.293435	down	0.00115727
CXXC5	12.504	11.6383	-0.865707	down	0.00116369
GGH	10.3659	10.8431	0.477131	up	0.00116932
SUV39H2	9.76964	10.2423	0.472618	up	0.0011768
IFIT5	11.6324	11.1022	-0.530224	down	0.00120557
SLC31A1	10.4257	10.9116	0.485845	up	0.00121593
UNC13D	12.7911	12.4293	-0.361785	down	0.00121593
CREM	11.0583	11.3295	0.271177	up	0.00121787
CCNB1	12.0771	12.7173	0.640189	up	0.00121787
BEND4	10.5341	9.36808	-1.16601	down	0.00121787
SP140	14.0483	13.669	-0.379353	down	0.00121787
CREBBP	13.5012	13.1233	-0.377892	down	0.00122642
DNAJA1	14.5462	14.7796	0.233429	up	0.00124022
RBM39	15.7079	15.4735	-0.234416	down	0.00125166
MAP6	6.29007	7.01423	0.724161	up	0.00125481
BTN3A1	13.4383	12.8607	-0.577629	down	0.00126822
CDKN3	10.4042	11.068	0.663808	up	0.00130721
MYL2	5.26702	6.55437	1.28735	up	0.00130721
ABCC2	7.72025	6.98734	-0.73291	down	0.00130721
VPS11	12.6013	12.3468	-0.254546	down	0.00132221
KPNA2	13.4018	13.886	0.484147	up	0.00134302
CDR2L	7.26724	7.69096	0.423716	up	0.00134706
ZNF583	9.63713	9.31612	-0.321013	down	0.00135496
ZNF461	10.1159	9.65663	-0.45932	down	0.00136202
FCHSD1	12.4089	11.9652	-0.443763	down	0.00136202
GNB2	13.7483	14.0751	0.326798	up	0.00136648
KLF15	5.88649	4.66362	-1.22287	down	0.00136648
RTN3	12.7003	12.9466	0.246378	up	0.00139035
PRKAR1B	10.4303	10.9228	0.492543	up	0.00139707
PSMD14	12.7527	12.9891	0.236442	up	0.00140126
TUBA1A	13.907	14.225	0.31807	up	0.00140126
CCL22	11.998	10.5916	-1.40641	down	0.00141957
BCL7B	12.2875	12.6092	0.321727	up	0.00143853
ZNF395	12.8675	12.344	-0.523425	down	0.00144809
EIF4E1B	-0.393214	0.166908	0.560122	up	0.00144957
UBAP1L	9.45134	8.87495	-0.576392	down	0.00144989
TOB1	11.3309	11.6636	0.332644	up	0.00146576
WDR78	7.92464	8.3701	0.445461	up	0.00148669
ZNF626	10.6117	9.91652	-0.695145	down	0.00152324
DCAF13	12.5982	12.8395	0.241263	up	0.00153195
HKR1	12.1393	11.8164	-0.322813	down	0.00154252
COMT	11.6511	11.9617	0.310645	up	0.00154639
XRCC3	10.3107	10.6415	0.330829	up	0.00154903
MFSD8	11.7038	11.4112	-0.292649	down	0.00154903
ANKRD7	4.72995	5.64952	0.919567	up	0.00157066
FCRL1	13.9568	12.9421	-1.01472	down	0.00157066
RECQL4	10.1078	10.7008	0.592952	up	0.00157964
TPMT	11.6777	12.0009	0.323183	up	0.00160938
AGBL2	8.88671	8.41479	-0.47192	down	0.00161342
ZNF550	11.3589	10.797	-0.561971	down	0.00161458
ABTB2	9.45411	10.2286	0.774479	up	0.00161674
ZXDC	11.4342	11.1491	-0.285078	down	0.00163351
CAPZA2	13.7733	14.0483	0.274982	up	0.00164129
B3GALNT1	9.98679	10.6443	0.657511	up	0.00164129
PRKRA	12.211	12.4942	0.283146	up	0.00164426
HIBADH	11.2788	11.5219	0.24302	up	0.001655
COPG2	10.4586	10.7789	0.320372	up	0.001655
NET1	12.354	12.8686	0.514531	up	0.001655
COQ10A	11.385	10.9102	-0.474791	down	0.001655
PPM1K	14.1832	13.8002	-0.383002	down	0.001655
PARVG	14.006	13.5391	-0.466934	down	0.00165817
ZNF606	11.3467	10.9012	-0.4455	down	0.00165817
CENPP	9.35969	9.76326	0.403572	up	0.001665
MTHFD2	12.9039	13.4041	0.500108	up	0.00166561
PITPNM3	5.90423	5.14106	-0.763171	down	0.00166561
NCOR1	13.8398	13.5283	-0.311539	down	0.00166996
NLN	10.2484	10.8173	0.568832	up	0.00172216
MMP7	6.074	7.93423	1.86023	up	0.00172216
AMY2B	11.4146	10.9237	-0.490922	down	0.00172216
TNRC6B	12.5988	12.2172	-0.381601	down	0.00172216
HNRNPDL	15.5095	15.2794	-0.2301	down	0.00172216
HEXIM1	12.1106	11.8189	-0.291756	down	0.00172222
SIAH2	12.507	12.9733	0.466266	up	0.00173797
C12orf5	10.7395	11.0654	0.325886	up	0.00174353
SKA1	9.68461	10.3963	0.71168	up	0.00174353
NPW	2.90905	3.8428	0.933743	up	0.00174353
ZNF470	10.3191	9.74892	-0.570202	down	0.00174353
PNISR	15.1312	14.6196	-0.511623	down	0.00174353
FAM160A2	11.5345	11.2648	-0.269769	down	0.00174353
CCT4	14.5352	14.9481	0.41288	up	0.00175639
GLRX3	12.6083	12.9945	0.386289	up	0.00176099
RPA3	12.2945	12.8815	0.586967	up	0.00176123
KIF26B	8.01381	8.84246	0.828646	up	0.00176123
STRIP1	12.0286	11.8065	-0.22211	down	0.00176123
IGJ	15.42	13.9545	-1.46556	down	0.0017792
RPL39L	10.2127	11.034	0.821307	up	0.00178023
PNO1	11.2667	11.5131	0.246405	up	0.00178826
RWDD2B	11.2535	11.5708	0.317327	up	0.00180382
MSH6	13.5819	13.9494	0.3675	up	0.00180382
ACP2	11.9687	12.3753	0.406618	up	0.00180382
FCRL2	14.3027	13.129	-1.17376	down	0.00180382
TSPAN33	13.0644	13.6759	0.611504	up	0.00181581
APOE	14.8115	15.464	0.652532	up	0.00184478
TUBA1B	15.6584	16.0596	0.401137	up	0.00184913
MAP3K4	12.0526	11.7349	-0.317692	down	0.00184913
MRPS33	11.9332	12.4261	0.492921	up	0.00186028
ALDH2	12.3559	13.0401	0.684188	up	0.00186971
MDH2	13.6323	13.9976	0.365271	up	0.0018741
EML3	12.6673	12.4305	-0.236734	down	0.00189769
TWISTNB	11.6031	11.8931	0.290002	up	0.00190277
TMEM163	11.5563	12.0971	0.540858	up	0.00192092
RTN4	13.3209	13.6485	0.327605	up	0.00193369
MPV17L2	10.4842	10.8868	0.402532	up	0.00193369
NTNG1	7.29433	8.67896	1.38463	up	0.00193369
CARD8	13.8034	13.4301	-0.373251	down	0.00196789
DCAF6	12.628	12.8404	0.212368	up	0.00197388
CDK7	11.5067	11.7359	0.229183	up	0.00199451
CDC25A	9.57013	10.2252	0.655094	up	0.00201161
MTHFD1L	10.9748	11.3272	0.352433	up	0.0020242
VASH1	10.8692	11.3046	0.435386	up	0.0020242
TMEM143	9.1512	8.88205	-0.269155	down	0.0020295
CD69	13.2495	12.5238	-0.725679	down	0.00203546
ATF5	12.4866	13.3721	0.885527	up	0.00204275
ZFYVE20	11.6116	11.4237	-0.187911	down	0.00204275
MAP3K1	13.5521	13.0671	-0.485033	down	0.00207153
ADHFE1	9.79672	9.17131	-0.625411	down	0.00207226
AMY2A	8.23088	7.72775	-0.503134	down	0.00207226
ZNF439	11.7832	11.3571	-0.42617	down	0.00207226
ZNF329	11.0513	10.7253	-0.326003	down	0.00207887
LINGO3	4.69711	3.60921	-1.0879	down	0.00207913
RAC1	14.1909	14.543	0.352073	up	0.00208741
USP15	13.5882	13.3009	-0.287346	down	0.00208741
EZH2	12.3976	12.8576	0.460021	up	0.00212491
METTL3	13.0707	12.7999	-0.270742	down	0.00212491
COL5A2	11.1485	11.8849	0.736423	up	0.00213406
ZNF607	10.3593	10.0438	-0.315409	down	0.00213406
BTBD2	12.3226	12.0291	-0.293581	down	0.00214212
SFSWAP	12.8346	12.558	-0.276568	down	0.00214212
ZNF559	11.5284	11.1875	-0.340881	down	0.00214806
SRI	13.002	13.4256	0.423633	up	0.00219059
NUDT1	11.127	11.7742	0.647175	up	0.00219059
FAM46C	12.3852	11.8588	-0.526484	down	0.00219059
ANKRD42	10.1556	9.76584	-0.389812	down	0.00219059
VPS36	12.815	12.4382	-0.376811	down	0.00219059
PCSK7	13.501	13.266	-0.234952	down	0.00219059
XRCC4	10.6771	11.0104	0.333392	up	0.00220031
PHC3	13.1936	12.738	-0.455581	down	0.00220173
MMP15	9.05598	9.53548	0.479504	up	0.00220589
CKS2	12.0545	12.6617	0.607194	up	0.00220589
HIVEP2	12.7466	12.2431	-0.503539	down	0.00220589
TIGD7	10.6521	10.1554	-0.496673	down	0.00220589
C5orf45	12.5545	12.1982	-0.356291	down	0.00220589
C3orf58	11.6356	11.3544	-0.281244	down	0.00220589
PIGX	10.8432	11.1157	0.272432	up	0.002233
ZBTB24	12.0393	11.7455	-0.29382	down	0.002233
LSS	11.828	12.203	0.37501	up	0.00223343
RNF167	13.3806	13.0574	-0.323211	down	0.00223582
DAP3	13.7223	13.9276	0.205249	up	0.00223656
DDX17	16.8193	16.4536	-0.365708	down	0.00223656
HPRT1	12.2645	12.6149	0.350315	up	0.00226292
C21orf58	9.76186	10.267	0.505162	up	0.00226292
DVL1	10.6675	10.2702	-0.39731	down	0.00226482
RIPK3	10.8631	10.608	-0.255132	down	0.0022758
PCIF1	12.172	11.9335	-0.238465	down	0.00227646
MXD1	10.7951	10.4247	-0.370399	down	0.00229837
KDM2A	14.153	13.9078	-0.245258	down	0.00230633
CALML5	-0.308413	0.281417	0.589831	up	0.00231537
MAP3K14	12.8035	12.4978	-0.305711	down	0.0023172
MKRN1	13.8036	14.0074	0.203777	up	0.00232608
LOXL1	10.2651	10.7952	0.530101	up	0.00235139
ZNF304	10.9874	10.5378	-0.449615	down	0.00235139
PNMA1	11.701	11.3071	-0.39395	down	0.00235139
TMEM55B	11.9921	11.7588	-0.233226	down	0.00237813
CRTC1	10.8547	10.4634	-0.391377	down	0.00242948
RINT1	11.8442	12.0938	0.249645	up	0.00243838
FAM20C	8.48114	9.08544	0.604298	up	0.00244599
SLC5A5	4.56088	3.85142	-0.709463	down	0.00246783
IL11RA	10.9768	10.6046	-0.372131	down	0.00246783
GBA2	12.7072	12.4424	-0.264861	down	0.00246783
GPC1	8.35707	8.81154	0.454471	up	0.00247167
SSBP1	13.245	13.6564	0.41132	up	0.00247355
CCNL1	14.6241	14.2806	-0.343511	down	0.00247355
PPP6R2	12.9032	12.6843	-0.218984	down	0.00247355
SDSL	7.70899	8.3869	0.677909	up	0.00248083
NFATC2	13.5871	13.2316	-0.355485	down	0.00248083
SARAF	15.0794	14.7763	-0.303042	down	0.00248083
PDIA4	13.3075	13.7321	0.424595	up	0.00248884
BPNT1	12.5641	13.0282	0.464089	up	0.00248884
YTHDC1	13.8058	13.5615	-0.244238	down	0.00248884
MYO3B	6.88245	8.27182	1.38937	up	0.00252676
TRANK1	13.9761	13.2444	-0.731735	down	0.00253186
FBLIM1	9.6411	10.1252	0.48406	up	0.00254168
RAB37	12.0666	11.4798	-0.586828	down	0.00254168
VPS13C	14.2153	13.7476	-0.467683	down	0.00254168
UBE2V2	12.7709	13.0655	0.294589	up	0.0025472
IL18	12.9316	13.5082	0.576657	up	0.0025472
IL4I1	11.3063	12.142	0.835757	up	0.0025472
SP5	4.96988	3.77828	-1.1916	down	0.0025472
DISP1	9.43678	9.06116	-0.375623	down	0.0025472
LRRC37B	10.4867	10.2488	-0.237881	down	0.0025472
CHST1	7.96338	8.49437	0.530988	up	0.00255738
C11orf1	10.2835	10.7334	0.44988	up	0.00259528
MS4A12	0.940148	1.95409	1.01394	up	0.00259528
CSRP1	12.9544	13.2302	0.275866	up	0.00259968
KCNE3	9.20745	9.72068	0.513228	up	0.00259968
ZNF44	11.2947	10.9917	-0.302951	down	0.00259968
COL1A1	13.0139	13.7119	0.698052	up	0.00260666
SYTL1	12.4498	11.8733	-0.576533	down	0.00265741
KLHDC2	12.6228	12.4077	-0.215184	down	0.00265741
GRAPL	9.6281	8.86873	-0.759375	down	0.00266378
CUBN	8.95347	8.21365	-0.739826	down	0.00268345
UTRN	13.2737	12.6617	-0.61196	down	0.00268345
NISCH	13.2198	12.9452	-0.274603	down	0.0026968
CCNE1	9.18375	9.77113	0.587384	up	0.00272042
CRABP2	7.75091	8.52777	0.776859	up	0.00272976
ZNF785	10.0837	9.7447	-0.339033	down	0.00273046
UGP2	14.0616	14.288	0.226381	up	0.00275772
HEPH	8.54171	8.99716	0.455456	up	0.00275982
METRNL	9.13115	9.8566	0.725451	up	0.00277172
B3GALT1	4.51941	4.029	-0.490416	down	0.00277532
ANKMY2	11.1715	11.3876	0.216093	up	0.0028014
JARID2	11.6241	11.2835	-0.340628	down	0.0028025
MAML2	11.2394	10.6588	-0.580626	down	0.0028408
HELQ	11.8186	11.5492	-0.269396	down	0.00287696
TMEM150B	6.39452	7.03746	0.642938	up	0.00288023
NELFCD	12.9839	12.8112	-0.172762	down	0.00289968
ACTB	19.3542	19.6809	0.32671	up	0.00295144
ZNF138	11.1567	11.4593	0.302608	up	0.00298099
CTPS1	11.6637	11.99	0.326329	up	0.00298099
TEX19	-0.22083	0.309166	0.529996	up	0.00298099
ZNF264	9.09177	8.48991	-0.601859	down	0.00298099
CELSR1	12.2718	11.7721	-0.499699	down	0.00298099
MBP	13.2649	12.7676	-0.49726	down	0.00298099
STMN3	11.2813	10.8556	-0.425655	down	0.00298099
RNF220	13.0459	12.8604	-0.185481	down	0.00298527
ZNF175	10.6506	10.1542	-0.496335	down	0.00298784
STYXL1	11.5574	12.0012	0.443752	up	0.00302873
C17orf53	8.02405	8.53719	0.51314	up	0.00303735
GPRIN1	8.33969	8.96366	0.623965	up	0.00305603
CELF2	13.5646	13.0682	-0.496367	down	0.00310737
ASB13	11.8348	12.6239	0.789048	up	0.0031315
SNAP29	12.3729	12.5864	0.213428	up	0.00314345
YWHAG	13.4473	13.7359	0.288564	up	0.00314345
ZNF791	11.9129	11.5452	-0.367714	down	0.00316073
TPBG	8.9231	9.37329	0.450187	up	0.00316772
ZBED6CL	11.3525	11.7889	0.436417	up	0.00322237
LANCL2	10.8483	11.0738	0.225483	up	0.00329143
BRD1	12.157	11.8766	-0.280363	down	0.00330131
FAH	9.51064	9.9208	0.410161	up	0.00330506
ARGLU1	14.9335	14.6471	-0.286431	down	0.00330506
HAS3	7.09115	6.6022	-0.488954	down	0.00331888
PVRL2	10.6249	11.0448	0.419901	up	0.00334332
ATP6V1G3	2.47537	3.61784	1.14246	up	0.00334893
TMEM51	8.70417	9.19748	0.493312	up	0.00336574
POLR3E	12.2864	12.1042	-0.182197	down	0.00336574
AMN1	11.1163	10.7203	-0.396014	down	0.0033677
DMRT1	0.114041	0.87195	0.757908	up	0.00341029
POC1A	9.54258	10.1165	0.573881	up	0.00342625
DSCC1	9.60653	10.1826	0.576112	up	0.00342625
MMP19	8.96585	9.44789	0.482043	up	0.00344005
MYH3	9.14539	8.73368	-0.41171	down	0.00347224
SOX4	10.9046	11.4152	0.510643	up	0.00348128
GSTK1	13.9935	14.2465	0.252999	up	0.00350858
ZNF317	12.3359	12.169	-0.166923	down	0.00351247
ALDH3A2	11.7488	11.4542	-0.294585	down	0.00363471
FAM173B	10.2066	10.4832	0.276615	up	0.00365046
IMPDH1	12.0274	12.3499	0.322594	up	0.00365046
ZBTB18	12.7661	12.3279	-0.438189	down	0.00365046
PDE4B	12.8903	12.214	-0.676268	down	0.00373017
LUC7L3	15.3462	15.0298	-0.316422	down	0.00373017
ZNF335	12.4243	12.1951	-0.229141	down	0.00374875
AP1S2	13.0718	13.441	0.369186	up	0.00379115
PSMG1	11.1868	11.5589	0.372101	up	0.00379115
MYEOV	3.90258	5.32591	1.42333	up	0.00379115
ASB7	11.4929	11.2749	-0.218016	down	0.00379115
CBS	7.94634	8.65575	0.709409	up	0.00383049
USPL1	12.6133	12.3137	-0.299579	down	0.00383049
RBM4	10.87	10.6594	-0.210575	down	0.00383756
C3orf18	9.08397	8.6895	-0.394461	down	0.00386967
TAF13	10.7881	11.1052	0.317116	up	0.0039027
PLEK	15.008	15.3843	0.376303	up	0.00391482
TUBGCP6	13.0414	12.6249	-0.416532	down	0.00391482
ZMYND11	12.6664	12.2987	-0.367708	down	0.00392165
STX1A	7.28147	7.67741	0.395935	up	0.00393588
KIAA0226L	11.2686	10.3592	-0.909336	down	0.00394407
CHML	10.6473	10.169	-0.478236	down	0.00396006
GPS2	10.0581	9.63712	-0.421022	down	0.00396006
COL1A2	13.8303	14.4366	0.606276	up	0.0039606
VGF	3.12433	4.41566	1.29133	up	0.00396187
DUSP10	10.8818	11.3167	0.434856	up	0.00396752
ZFYVE21	11.1203	11.2981	0.177837	up	0.00401102
NAA20	12.0682	12.2819	0.213725	up	0.00402838
ERP44	13.4107	13.7586	0.347963	up	0.00403055
SRRM2	15.6551	15.1784	-0.476696	down	0.00403374
TMEM176B	13.1621	13.6853	0.523189	up	0.00404809
CDCA5	11.0117	11.6507	0.638999	up	0.00404809
EML5	8.61544	7.68016	-0.935279	down	0.00404809
TUBE1	10.8511	10.3879	-0.463128	down	0.00404809
KCND1	8.84503	9.31482	0.469795	up	0.00406171
CDC42BPG	9.14693	8.5415	-0.605431	down	0.00406171
MCM9	11.2842	10.9332	-0.350983	down	0.00406171
FPGT-TNNI3K	6.96799	6.2784	-0.689592	down	0.00407663
CFAP44	11.063	10.547	-0.516095	down	0.00407663
CDC45	9.82258	10.5067	0.684091	up	0.00408597
IDH2	13.0241	13.4108	0.386601	up	0.00408694
STEAP3	7.54588	8.12235	0.576468	up	0.00411111
HERC6	10.5936	10.1374	-0.45616	down	0.00412478
LCE1E	-0.445409	-0.0310808	0.414328	up	0.00413513
HSP90AA1	16.6947	16.9348	0.240154	up	0.00415757
KLHL9	12.606	12.2042	-0.401845	down	0.00415757
CLK1	15.2609	14.9134	-0.347473	down	0.00415757
QRICH1	13.5035	13.3339	-0.169625	down	0.00417155
SPC25	9.74782	10.3704	0.62254	up	0.00418334
SMAD3	12.5482	12.164	-0.384146	down	0.00418478
FBXL7	8.95834	9.49166	0.533322	up	0.00420239
ATP6V1F	12.9249	13.2771	0.352205	up	0.00426718
EFCAB8	3.59991	2.83285	-0.767059	down	0.00426718
CHRNA1	5.0245	6.31703	1.29253	up	0.00426866
LMBRD1	12.7685	12.5049	-0.263587	down	0.00426866
LRRCC1	10.7037	11.1365	0.432848	up	0.00428149
CTC1	12.245	11.7508	-0.494237	down	0.00428149
PRM1	0.755647	1.62082	0.86517	up	0.00430855
CSTF2	11.0153	11.3266	0.311276	up	0.00434013
FMNL1	13.8989	13.6233	-0.275689	down	0.00434013
ZNF284	8.57995	8.09167	-0.488276	down	0.00434141
CASC10	6.48828	6.91173	0.42345	up	0.00434764
STXBP6	8.14584	9.34605	1.20021	up	0.0043576
CMBL	7.68128	8.13839	0.457118	up	0.00436332
TPST1	9.35402	9.76216	0.40814	up	0.00438279
HTRA1	11.5491	11.9885	0.439377	up	0.00438861
SUV39H1	10.5896	11.0135	0.423893	up	0.00439664
TESC	9.82519	10.5576	0.732382	up	0.00439664
GK	10.9661	11.3626	0.396506	up	0.00440418
PLAU	10.8121	11.4279	0.61582	up	0.00440418
ZNF91	12.0595	11.6376	-0.421896	down	0.0044239
PTS	10.4812	10.8937	0.412508	up	0.00445692
KCNIP2	8.92417	10.0398	1.11563	up	0.00447299
2016-03-06	14.1008	13.7923	-0.308531	down	0.00447299
PGAP3	10.7438	10.4403	-0.303502	down	0.00450916
WRB	11.1637	11.4886	0.324858	up	0.00453552
SLC39A8	12.2054	12.609	0.403603	up	0.00456698
C2orf76	9.97818	10.3831	0.404888	up	0.00461262
DRAM1	11.7264	12.1429	0.416555	up	0.00461262
TMEM241	8.44198	8.86775	0.425767	up	0.00461262
SH2D3C	12.2684	11.8475	-0.420866	down	0.00461262
CBLB	13.3368	12.9207	-0.416141	down	0.00461262
ZNF561	11.8071	11.5354	-0.271715	down	0.00461262
ZBTB40	12.9994	12.5674	-0.431924	down	0.00461609
CIZ1	12.9304	12.7008	-0.229597	down	0.00462667
CIRBP	15.7075	15.3812	-0.326343	down	0.00465924
GPCPD1	13.2796	12.8846	-0.395072	down	0.00469291
WDR6	13.6088	13.3623	-0.246481	down	0.0047047
HEATR2	10.9634	11.1698	0.206433	up	0.00471656
ATP6AP2	13.8907	14.1942	0.303522	up	0.00471827
COPS6	12.9694	13.3308	0.361456	up	0.00471827
HAMP	7.33299	8.3235	0.99051	up	0.00472402
BLMH	12.2109	12.5307	0.319779	up	0.00472908
TBC1D32	8.72927	8.10743	-0.621842	down	0.00474206
HAT1	12.8719	13.101	0.229124	up	0.00474502
APEX2	11.7782	12.1407	0.362501	up	0.00477449
BIK	10.6116	9.54238	-1.06919	down	0.00478214
RABL2B	11.6266	11.3734	-0.25315	down	0.00478214
RASL12	8.34471	8.81059	0.465873	up	0.00478844
ZFP3	10.8698	10.3117	-0.55808	down	0.00478846
AP1S3	9.51625	8.88232	-0.633935	down	0.00480133
SH2B1	12.7582	12.4488	-0.309373	down	0.00481299
KLHL7	11.2731	11.4857	0.212626	up	0.00486552
LAP3	14.1244	14.5015	0.377096	up	0.00486804
UNKL	11.2422	10.9394	-0.302755	down	0.0048753
COG3	11.9727	11.7031	-0.26958	down	0.0048753
CARS2	12.7956	12.4993	-0.296242	down	0.00492998
FBXO2	8.90844	8.19762	-0.710826	down	0.00493015
CCNE2	10.3149	10.9767	0.661824	up	0.00494232
DPF2	12.7276	12.5182	-0.209413	down	0.00494232
GSTZ1	10.6585	11.0574	0.398899	up	0.00495015
C12orf77	5.98504	6.95795	0.972907	up	0.00495307
TNFRSF10A	10.9103	10.4504	-0.459965	down	0.00498152
PPM1M	12.7302	12.4625	-0.267696	down	0.00500757
CLN6	11.3031	11.5675	0.264385	up	0.00501319
SYNC	8.46331	8.95865	0.495335	up	0.00501727
RIN2	10.0589	10.4959	0.437005	up	0.00502378
VDAC2	13.2501	13.5386	0.288583	up	0.00503255
HSD17B10	12.7984	13.368	0.569607	up	0.00503255
EBI3	10.2957	10.9863	0.69061	up	0.00503255
C2orf43	11.5413	11.7694	0.228117	up	0.00505528
PLEKHA8	10.7234	11.0635	0.340067	up	0.00505528
CDHR4	4.44112	3.85095	-0.590168	down	0.00505528
ZNF780B	11.6253	11.2742	-0.351072	down	0.00505528
TBX6	6.84497	6.25843	-0.586538	down	0.00510003
LGI2	10.61	11.2083	0.598333	up	0.0051174
TET1	7.61386	7.0846	-0.529261	down	0.00511816
SPAG8	8.23729	7.8548	-0.382492	down	0.00511816
AMT	10.4887	10.024	-0.464739	down	0.00513123
ARMC8	12.5689	12.3746	-0.194314	down	0.00513167
ZC3H12B	8.00931	7.06574	-0.943573	down	0.00516344
SQLE	12.0677	12.5407	0.472996	up	0.00517007
EXTL1	5.00323	3.89921	-1.10402	down	0.00517263
FAIM3	14.1146	13.4855	-0.629097	down	0.00526874
VDAC3	13.179	13.4405	0.261471	up	0.00527402
NFE2L3	11.6816	12.0561	0.374494	up	0.00530736
ECE2	7.8831	8.35899	0.475881	up	0.00531055
CD300LF	9.58976	10.1933	0.603574	up	0.00531055
ENOSF1	11.4829	11.0165	-0.466385	down	0.00533608
SEMA4B	11.8543	11.1732	-0.681095	down	0.0054161
FBXL3	13.0984	12.7681	-0.330231	down	0.00545892
C16orf95	5.68386	6.19027	0.506411	up	0.00551383
NOL10	11.7823	11.9551	0.172837	up	0.00551628
ENAM	5.40933	4.0929	-1.31643	down	0.00552057
FBXO43	8.18289	8.98611	0.803219	up	0.00553423
ERO1LB	11.511	11.1932	-0.317832	down	0.00553731
PABPC1	17.3264	17.6156	0.289277	up	0.00555965
BCL2L12	10.4106	10.7254	0.314828	up	0.00555965
PRSS53	7.4766	6.9129	-0.5637	down	0.00555965
TET2	11.9248	11.5436	-0.381211	down	0.00556344
CDC42SE1	14.3881	14.1263	-0.261854	down	0.00556801
PLD2	11.111	10.8614	-0.249602	down	0.00557333
CENPU	11.1739	11.8583	0.684376	up	0.00558286
ZNF268	11.525	11.2544	-0.270588	down	0.00559535
PHLDB1	10.0786	10.4814	0.40279	up	0.00561803
NANS	12.0207	12.6979	0.677274	up	0.00561803
TTN	12.1962	11.3418	-0.854393	down	0.00561803
RBM5	14.7594	14.4746	-0.284813	down	0.00561803
ZNF616	10.3978	10.1487	-0.249082	down	0.00561803
FKRP	10.8084	10.525	-0.283407	down	0.00563875
ANKS6	10.3246	9.93279	-0.391819	down	0.00564174
C7orf25	6.0049	6.35651	0.351611	up	0.00568971
SPAG6	3.97586	4.99402	1.01816	up	0.00569244
SPECC1	10.2149	10.6478	0.432852	up	0.00572467
PTTG1	12.4213	13.0141	0.592791	up	0.00572467
RAB13	12.1588	12.6079	0.44904	up	0.0057439
ZNF441	11.2223	10.7552	-0.467065	down	0.0057439
C17orf99	7.84511	9.15733	1.31222	up	0.00574539
TAF6	11.8407	12.058	0.217343	up	0.00579938
C16orf54	11.4957	11.0496	-0.446049	down	0.00581061
GLB1L	9.07226	9.36797	0.295704	up	0.00586896
EPM2A	10.4277	10.0761	-0.351659	down	0.00586896
SEMA3F	8.42075	8.9081	0.487342	up	0.00588669
ZNF555	9.66233	9.35731	-0.305023	down	0.00589491
CDCA4	10.7345	11.0293	0.294741	up	0.00593906
C1QTNF7	6.39876	5.63207	-0.766691	down	0.00593906
CYLD	14.3114	13.995	-0.316416	down	0.00593906
FZD3	10.1982	9.56763	-0.630557	down	0.0060458
UBA7	13.4501	13.0129	-0.437123	down	0.0060458
BANK1	14.7836	14.1167	-0.666904	down	0.00607203
R3HDM2	12.2419	11.9783	-0.263639	down	0.00607203
BET1L	12.0887	11.9094	-0.179352	down	0.00607203
MSMO1	12.0317	12.3742	0.342508	up	0.00607341
TDO2	8.53676	9.27535	0.738592	up	0.00608637
TSPAN6	9.01676	9.40471	0.38795	up	0.00608883
COL3A1	13.666	14.3661	0.700084	up	0.00608883
MAFB	11.5861	11.9618	0.375666	up	0.00610441
GMPS	12.6314	12.8293	0.197867	up	0.00611021
PICK1	10.6528	10.3619	-0.290877	down	0.00611868
SKAP2	13.5702	13.9099	0.339721	up	0.00619032
PAPSS2	11.4018	11.7759	0.374133	up	0.00619032
IQCC	8.5744	8.91386	0.339461	up	0.00620463
PTP4A3	9.77914	10.4138	0.63462	up	0.00620463
SLC29A1	11.096	11.5424	0.446388	up	0.00625664
CABLES2	10.1541	10.435	0.280873	up	0.00626924
YWHAH	13.3166	13.6031	0.286533	up	0.00627077
ASF1B	10.8682	11.4352	0.566997	up	0.00631885
BBS2	12.0684	11.7345	-0.33394	down	0.00631885
RYK	12.0798	11.8078	-0.271995	down	0.00631885
LMBR1L	12.0138	11.7579	-0.255835	down	0.00631885
ZNF530	9.59501	9.32219	-0.272821	down	0.00634442
NAGS	7.56035	7.14943	-0.410917	down	0.00636709
DBI	14.244	14.6825	0.438539	up	0.00637707
CCNDBP1	13.5386	13.3613	-0.177222	down	0.00637707
LSM5	12.5635	13.1041	0.540564	up	0.00641252
ZFP28	9.49461	8.84839	-0.646222	down	0.00641252
RNASEL	11.9482	11.5481	-0.400061	down	0.00641252
ABCB8	11.1758	11.3943	0.218463	up	0.00647743
RFC4	11.8163	12.1675	0.351213	up	0.00648885
HUS1	10.9083	11.0917	0.183351	up	0.00648965
HEATR6	10.3821	9.95617	-0.425977	down	0.00648965
FEN1	12.172	12.6295	0.457547	up	0.00649809
PPAP2A	11.3236	11.6816	0.358013	up	0.00649879
COL4A2	12.6379	13.1656	0.527789	up	0.00649879
TM2D1	11.7405	11.5483	-0.192216	down	0.00650656
ACADSB	11.6106	11.2729	-0.337705	down	0.00651986
SLC24A3	7.26788	7.79671	0.528824	up	0.00652076
PKMYT1	9.41565	10.081	0.665373	up	0.00661944
HMGA1	14.0227	14.5166	0.493853	up	0.0066524
KRT73	4.30571	3.35306	-0.952655	down	0.0066524
TUBB4B	13.4794	13.8581	0.378696	up	0.00667763
MTO1	12.3762	12.1308	-0.245383	down	0.00671297
INTS4	11.9904	11.8383	-0.152141	down	0.00675075
HEG1	12.6335	13.1236	0.490135	up	0.00677279
HLA-DRA	18.5177	18.8779	0.360187	up	0.00678009
ZNF548	11.2431	10.7941	-0.44903	down	0.00679906
RYR2	5.32693	6.57469	1.24776	up	0.00682101
C2orf88	8.38461	9.75038	1.36577	up	0.00682101
PLCH2	9.59127	8.9674	-0.623871	down	0.00682101
BDH1	11.0572	10.7136	-0.343609	down	0.00682101
PLAA	11.9651	12.1385	0.173408	up	0.00682642
ZDHHC4	11.5738	11.7943	0.2205	up	0.00682642
HSPA5	15.2048	15.5167	0.311915	up	0.00682642
HMGB3	11.1383	11.755	0.616731	up	0.00682642
CLEC17A	10.4695	9.36092	-1.10857	down	0.00687649
S1PR4	10.9573	10.3232	-0.634078	down	0.0069529
BBS4	10.8547	10.6598	-0.194914	down	0.00696343
GPN3	11.0885	11.3348	0.246324	up	0.00698904
SAP30	9.5603	10.0288	0.468505	up	0.00698904
ZNF277	11.7858	12.0445	0.258761	up	0.00699018
TMEM62	11.3287	11.1335	-0.195174	down	0.00699018
SPAG5	11.5276	12.0822	0.554556	up	0.00699618
MIS18A	10.5063	10.8198	0.313466	up	0.00700562
GPR137C	7.30787	8.0259	0.718029	up	0.00706739
ZNF33A	13.0641	12.7947	-0.269387	down	0.00706739
STRAP	13.3112	13.5288	0.217618	up	0.00710212
SUV420H1	12.9008	12.6541	-0.246738	down	0.00712178
LRRC32	9.50445	10.0148	0.510377	up	0.00714493
WSB2	12.4977	12.74	0.2423	up	0.00717487
KIF13B	10.909	10.5303	-0.378724	down	0.00718028
JAKMIP3	5.6889	4.7445	-0.944403	down	0.00718412
CCDC65	6.96327	6.32454	-0.638731	down	0.00719543
C4orf22	3.26028	4.69944	1.43916	up	0.00721453
SNIP1	11.5303	11.3686	-0.161699	down	0.00721453
UBE2T	10.5551	11.0235	0.468414	up	0.0072618
ATM	14.5992	14.1452	-0.453943	down	0.0072618
CDC25C	8.40752	9.04193	0.634409	up	0.00727421
TM6SF1	9.52023	9.92317	0.402935	up	0.00728501
COIL	11.786	11.5733	-0.212756	down	0.00728501
C7orf61	5.44598	6.01447	0.568489	up	0.00733217
KLHL17	9.36121	8.96694	-0.39427	down	0.00735916
SIGLEC9	7.84585	8.31646	0.470608	up	0.00738104
FKBP7	8.62003	8.92832	0.308288	up	0.00745553
PARPBP	9.9282	10.3944	0.466176	up	0.00745553
DFFB	10.3059	9.9651	-0.340775	down	0.00745553
CMTR2	12.4229	12.1421	-0.280835	down	0.00747436
WDR27	10.7065	10.2737	-0.432794	down	0.00751875
CTSE	6.39239	7.46761	1.07522	up	0.00753833
ACAP1	14.1172	13.7544	-0.362773	down	0.00753833
FBXL16	8.71168	8.14265	-0.569024	down	0.00755473
PAIP2B	10.0343	9.23132	-0.80293	down	0.0075574
TNRC6A	13.1197	12.851	-0.268698	down	0.00759357
HDHD1	11.3051	11.9066	0.601544	up	0.00759958
MPC2	12.3566	12.7117	0.355051	up	0.00763959
GCSH	9.94358	10.3354	0.391862	up	0.00763959
CLVS1	4.53141	5.30496	0.773555	up	0.00763959
ZPBP2	7.08989	8.06639	0.9765	up	0.00763959
BTN3A3	12.9511	12.5967	-0.354396	down	0.00763959
ABHD10	12.5014	12.2389	-0.262556	down	0.00763959
TRIM22	14.9641	14.553	-0.411162	down	0.00764295
PKD1L1	6.95685	7.72749	0.770645	up	0.00765886
MRC2	10.0939	10.6572	0.563308	up	0.00768163
CHD1	12.8761	12.5049	-0.371155	down	0.00770918
CCDC130	12.1793	11.9189	-0.26037	down	0.00774184
ZNF155	10.3288	9.70304	-0.625709	down	0.00780044
LZTFL1	11.0566	10.7275	-0.329065	down	0.00781577
TMEM40	1.26055	2.11733	0.856778	up	0.00786263
PKD2L1	6.18059	6.8717	0.691119	up	0.00793622
DTX2	11.2218	11.4455	0.223713	up	0.00795324
DNAJC9	12.2679	12.5178	0.249877	up	0.0079672
TNNT3	7.09324	6.33668	-0.756556	down	0.00797366
SPPL2B	12.3639	12.0458	-0.318022	down	0.00799418
STRC	6.19077	5.55535	-0.635422	down	0.00799792
IFT88	10.6146	10.3531	-0.261428	down	0.00806664
SPC24	9.68928	10.382	0.692705	up	0.00807943
ACIN1	14.4944	14.2621	-0.232323	down	0.00808967
CLPTM1L	13.3908	13.6169	0.226057	up	0.00810005
DEPDC4	5.58425	5.98124	0.396985	up	0.00812231
PTAFR	11.9453	12.6376	0.692325	up	0.0081632
AKT1S1	11.0611	11.3877	0.326625	up	0.00821187
VEGFC	9.95387	10.2934	0.339547	up	0.00824531
ORAOV1	11.2085	11.0116	-0.196927	down	0.00824874
DONSON	10.6921	11.0742	0.382092	up	0.00824915
PRDM15	13.472	12.4872	-0.984776	down	0.00825794
C1orf21	10.8795	11.2968	0.417306	up	0.00826263
KMT2A	13.8558	13.4754	-0.380425	down	0.00826263
DMAP1	12.7545	12.5385	-0.215983	down	0.00827295
ALDH3B1	8.84683	9.27144	0.424606	up	0.00833551
LIPG	8.16357	8.90849	0.74492	up	0.0083654
TRIM65	11.3033	11.0702	-0.233157	down	0.00837734
ATP6V1A	13.0982	13.441	0.342782	up	0.00837778
RASSF4	13.1903	13.6047	0.41436	up	0.00837778
RSPH1	5.19778	5.9065	0.708726	up	0.00837778
CAPN12	9.862	9.13407	-0.727932	down	0.00837778
C16orf52	11.28	10.966	-0.314016	down	0.00837778
CTC-534A2.2	9.26083	8.9931	-0.267728	down	0.00837778
APLF	9.40606	9.65188	0.245812	up	0.00838479
DHRS7B	10.1431	10.4793	0.336232	up	0.00840768
SNX7	8.88016	9.3278	0.447642	up	0.00840768
KAT5	12.7222	12.4847	-0.237457	down	0.00847801
BID	11.6744	11.9967	0.322305	up	0.008565
GJB6	5.80033	5.10101	-0.699318	down	0.008565
AK9	9.90367	9.52837	-0.3753	down	0.008565
GMEB2	11.227	11.0192	-0.207768	down	0.008565
IGSF3	8.93974	8.05644	-0.883299	down	0.00857524
DGKA	14.1889	13.889	-0.299891	down	0.00857524
VPS13D	12.7058	12.365	-0.340834	down	0.00864911
BZW1	14.645	14.8241	0.179027	up	0.00866092
BLVRA	12.2075	12.6976	0.490157	up	0.00866092
KIAA0753	11.0199	10.7944	-0.22555	down	0.00866713
WNT10B	7.74377	7.19171	-0.55206	down	0.00868096
GPATCH1	10.6928	10.5197	-0.173163	down	0.00873842
TUBB	16.2453	16.573	0.327699	up	0.0087616
TK1	11.0028	11.6085	0.605737	up	0.0087616
CYP27B1	7.42168	8.34192	0.920236	up	0.0087616
DNER	4.93665	7.37466	2.43801	up	0.0087616
WDR35	10.5738	10.0888	-0.485033	down	0.0087616
ZSCAN26	11.4382	11.2025	-0.23568	down	0.00877263
NUDT16	11.9003	11.698	-0.202282	down	0.00877263
LRG1	7.54353	8.20574	0.662212	up	0.00879403
ACN9	10.4624	10.735	0.272563	up	0.00879486
CHCHD3	12.8327	13.1024	0.269734	up	0.00879877
KIAA1522	8.01457	8.39475	0.380183	up	0.00879877
ITGAX	12.5952	13.1205	0.525315	up	0.00879877
PIP4K2A	14.1455	14.6684	0.522861	up	0.00882117
FBXO3	12.5597	12.2926	-0.267089	down	0.00882117
GRHL1	6.86416	7.52855	0.664394	up	0.00882618
SLIT1	-0.647081	-0.364498	0.282583	up	0.00883507
GPR183	12.5815	12.0829	-0.498609	down	0.00883507
NRG4	3.95566	4.72898	0.773321	up	0.00884538
SCCPDH	11.5426	11.9305	0.387961	up	0.00886739
BRD3	11.5474	11.3482	-0.199247	down	0.00886739
GRIN2C	2.43849	3.37771	0.93922	up	0.0089378
LCN10	4.77488	3.95231	-0.822576	down	0.0089378
AKAP8	12.2586	12.1206	-0.137981	down	0.00901832
TAGAP	13.8296	13.2925	-0.53712	down	0.00901952
VWA3A	4.10129	3.42997	-0.671317	down	0.00903671
SETD3	12.4211	12.5547	0.133627	up	0.00915848
APIP	11.6843	11.9092	0.224917	up	0.00915848
C7orf55-LUC7L2	12.1946	12.4406	0.246025	up	0.00915848
C5orf34	9.07381	9.42188	0.348073	up	0.00915848
SERPINA1	11.5456	12.2654	0.71975	up	0.00915848
SESN3	14.3623	13.9572	-0.405034	down	0.00915848
PHF12	12.7364	12.4177	-0.318664	down	0.00915848
HSD17B12	12.6566	12.9605	0.30398	up	0.00922288
RBPMS2	6.02518	6.49892	0.473744	up	0.00924527
TPH1	7.27003	6.6167	-0.653334	down	0.00927598
ARL11	11.1663	10.744	-0.422238	down	0.00927598
FKBP10	10.3436	10.7481	0.404507	up	0.00933526
ALDH1B1	10.0001	10.3319	0.331752	up	0.00934228
AUNIP	6.9087	7.43418	0.525484	up	0.00934228
KIAA0195	12.1646	11.8814	-0.283256	down	0.00937847
POP7	10.457	10.834	0.377	up	0.00939709
HOXA1	9.05769	9.52165	0.463958	up	0.00939709
SERINC5	7.73485	7.12607	-0.608783	down	0.00942912
CISD1	10.9413	11.3363	0.394974	up	0.00944617
PRRT2	6.24781	5.70642	-0.541393	down	0.00944617
GPM6A	8.07243	6.62138	-1.45105	down	0.00946691
PTPN4	11.3337	11.0531	-0.280602	down	0.00950388
UBE2R2	13.2518	13.4849	0.233144	up	0.00951732
PAQR8	11.3875	11.6711	0.283615	up	0.00951732
RPP40	9.22718	9.56078	0.333608	up	0.00951732
CHCHD2	14.3497	14.7826	0.432859	up	0.00951732
LAMA4	11.3225	11.8153	0.492769	up	0.00951732
CTSD	14.3008	14.8059	0.505076	up	0.00951732
LRRC15	8.41239	9.83228	1.41989	up	0.00951732
NCS1	8.73677	9.10397	0.367197	up	0.00958034
EPN2	10.1635	9.66704	-0.496438	down	0.00960921
CCDC138	10.1025	10.7124	0.609817	up	0.00963751
BIRC5	11.2619	11.9217	0.659862	up	0.00963751
SKIL	13.4377	13.0087	-0.429006	down	0.00963751
ACO1	11.1098	11.4042	0.294368	up	0.00974565
ACVRL1	11.5302	11.8803	0.350074	up	0.00979152
KAT8	12.0932	11.9134	-0.179774	down	0.00979152
TMEM5	11.1882	11.4224	0.234169	up	0.00982082
VOPP1	14.6146	14.8991	0.28444	up	0.00982307
C7orf34	-0.207654	0.278909	0.486563	up	0.00982307
DOK7	8.36523	6.78782	-1.57741	down	0.00982307
RACGAP1	11.9068	12.3521	0.445347	up	0.00986068
LRFN3	8.50715	7.93866	-0.568489	down	0.00986068
DOPEY2	11.3484	10.7872	-0.561174	down	0.00986068
COL5A1	9.80911	10.4314	0.622297	up	0.00986736
TSPYL1	13.5196	13.2182	-0.301452	down	0.00989782
PLXND1	12.7804	13.1049	0.324475	up	0.00993482
NDRG3	12.3396	12.1596	-0.179977	down	0.00993482
EDAR	6.71826	5.86474	-0.853515	down	0.00997574
DVL2	11.7394	11.5446	-0.194718	down	0.00999029
PSMC3IP	9.56805	9.88858	0.320527	up	0.010016
RGPD5	11.2777	10.9169	-0.360776	down	0.010016
DERL3	11.3955	10.5963	-0.79917	down	0.0100288
MFSD2A	8.98775	9.38348	0.395732	up	0.0100363
BASP1	14.2833	14.7215	0.438192	up	0.0100372
FAM78A	13.2482	13.0041	-0.244131	down	0.0101416
2016-03-02	10.1243	10.6541	0.529721	up	0.0101473
BGN	11.4455	12.1943	0.748772	up	0.0101473
ZDHHC11	6.90733	7.52942	0.622087	up	0.0101477
HEMK1	11.5824	11.3626	-0.219804	down	0.0101552
APBB3	10.9287	10.6258	-0.302916	down	0.0101694
SMS	13.164	13.5513	0.387271	up	0.0101883
REM2	7.31276	6.74502	-0.567739	down	0.0101969
TTC31	12.0329	11.7978	-0.235073	down	0.0101969
C9orf156	11.1985	11.0003	-0.198126	down	0.0101969
LRRC59	12.6976	12.9482	0.250658	up	0.0101983
ANLN	10.2273	11.0157	0.788477	up	0.0101983
PCBD1	11.2449	11.5621	0.317197	up	0.0102927
SAFB2	13.061	12.8651	-0.19589	down	0.0102979
NUBPL	10.1467	10.3828	0.236101	up	0.0103174
C19orf71	6.78849	6.12129	-0.667198	down	0.0103174
LRP5L	9.40167	8.96818	-0.433498	down	0.0103435
TMEM86A	9.52208	9.91396	0.391879	up	0.0103488
ZDHHC21	12.4032	11.9442	-0.459008	down	0.0103488
PUS7	9.72182	10.1961	0.474267	up	0.0103954
KANSL1	12.7787	12.3715	-0.407132	down	0.0104253
CDC40	12.6415	12.316	-0.325442	down	0.0104325
PAQR4	10.5724	11.0214	0.44896	up	0.0104694
KLHL21	10.9339	10.5227	-0.411149	down	0.0104694
IDH1	12.3324	12.5638	0.231389	up	0.0104796
ZZEF1	12.8408	12.4397	-0.401103	down	0.0104868
POLD2	12.3252	12.6608	0.335628	up	0.0104883
TMEM60	11.663	12.0498	0.386831	up	0.010489
RCL1	10.8942	11.0683	0.174072	up	0.0105191
NELFA	11.4094	11.1931	-0.216264	down	0.0105217
NAALADL1	9.87465	9.36213	-0.512518	down	0.0105267
BUD31	12.9606	13.3761	0.415437	up	0.0105394
SGK1	12.7045	13.539	0.834504	up	0.0105394
AASDH	11.1056	10.8946	-0.21104	down	0.0105394
ACTR3B	9.22623	9.39856	0.172334	up	0.0105705
CDK5	10.1225	10.4502	0.327641	up	0.0106336
ADCK2	11.6371	11.9692	0.332028	up	0.0107227
C6orf52	5.97738	6.61087	0.633497	up	0.010736
ULK1	11.2877	11.023	-0.26472	down	0.010736
DIDO1	13.6209	13.3515	-0.269486	down	0.0107662
GMIP	13.4192	13.2201	-0.199129	down	0.0107788
MFSD1	12.9721	13.201	0.228878	up	0.0107838
NPL	12.3219	12.6938	0.371934	up	0.0107962
PROSER3	9.67089	9.3359	-0.334991	down	0.0107962
ZNF573	7.44423	6.87634	-0.567891	down	0.0108368
ASTN2	8.66481	8.95575	0.290932	up	0.010846
MND1	9.51471	10.1215	0.60675	up	0.010846
MRFAP1L1	13.5877	13.4308	-0.156861	down	0.010846
BRD8	12.5607	12.3033	-0.257415	down	0.0108495
DTD1	11.1857	11.452	0.266245	up	0.010875
TONSL	10.1306	10.4927	0.362146	up	0.010875
PSMA2	11.1932	11.6777	0.484431	up	0.010875
ARHGEF39	8.98722	9.48804	0.50082	up	0.010875
HJURP	10.5617	11.19	0.628345	up	0.010875
SLAMF6	14.0665	13.6894	-0.377088	down	0.010875
ABHD12	11.6423	11.983	0.34072	up	0.0109362
ZSWIM5	7.74281	7.17887	-0.563934	down	0.0109362
DCAF8	13.3293	13.1606	-0.168651	down	0.0109362
TUSC3	9.8156	10.1067	0.291068	up	0.0109384
ZNF223	6.87046	6.27451	-0.595948	down	0.0109384
MECP2	12.9492	12.6575	-0.29173	down	0.0109384
FANCF	11.6224	11.4397	-0.182685	down	0.0109565
ZNF101	12.8898	12.5933	-0.296544	down	0.0109567
RFWD2	12.652	12.8894	0.237433	up	0.0109705
ZRANB2	14.4177	14.1491	-0.268571	down	0.01101
BCLAF1	14.5322	14.2156	-0.316624	down	0.0110198
ING5	11.8586	11.6213	-0.237257	down	0.0110198
CKS1B	11.953	12.4426	0.489582	up	0.01102
PKD2L2	3.58068	4.17784	0.597157	up	0.011023
SLC25A30	11.0572	10.6723	-0.384969	down	0.011023
ARL10	11.1013	10.7042	-0.397132	down	0.0110341
CLEC4E	7.79874	8.7469	0.948161	up	0.0110901
FAM193B	12.8281	12.5061	-0.322037	down	0.0110971
CLASRP	12.3784	12.0813	-0.297159	down	0.0110971
VSIG10L	7.17677	7.57608	0.399313	up	0.0111037
ARHGEF3	12.6516	12.2669	-0.384676	down	0.0111037
GK5	9.48975	8.98406	-0.505686	down	0.011116
POT1	11.7679	11.9925	0.224551	up	0.011134
PRDX1	14.9413	15.2988	0.357497	up	0.0111611
ALKBH8	11.1422	10.9298	-0.212411	down	0.0111886
FYCO1	11.972	11.6769	-0.295052	down	0.0112276
HOGA1	4.21701	3.63703	-0.579977	down	0.0112622
S1PR1	12.0586	11.5598	-0.498798	down	0.0112622
NFATC3	12.9271	12.654	-0.273138	down	0.0112622
ATG9B	8.48103	7.81384	-0.667188	down	0.0112707
UPP1	10.239	10.6979	0.458857	up	0.0112771
ARF6	13.1858	13.0108	-0.175063	down	0.0112771
RAD51	9.93277	10.4169	0.484114	up	0.0113747
CREBRF	12.8408	12.5081	-0.332749	down	0.0113747
RFESD	8.17315	8.43774	0.264586	up	0.0114456
CXCR4	15.5748	15.0155	-0.55935	down	0.0114456
SDC2	10.8398	11.1985	0.358674	up	0.0116086
SLC20A1	13.2105	13.5088	0.298318	up	0.0116273
ZNF493	11.8106	11.4394	-0.371235	down	0.0116927
CREG1	13.2036	13.5877	0.384155	up	0.0117045
TMEM70	11.3917	11.6719	0.280188	up	0.0117175
UBE2A	13.4804	13.7675	0.287037	up	0.0117175
TPI1	15.1106	15.4501	0.339483	up	0.0117175
FUNDC1	11.1301	11.4727	0.342594	up	0.0117175
SIGLEC8	9.39606	9.86224	0.46618	up	0.0117175
IRF9	10.655	10.1278	-0.527162	down	0.0117175
EPHB6	10.9482	10.471	-0.477186	down	0.0117175
CCDC157	7.93592	7.62809	-0.307826	down	0.0117175
ZNF577	10.4045	9.86353	-0.541	down	0.0117515
WDR41	12.3798	12.6662	0.286332	up	0.0118117
IKBIP	11.5307	11.781	0.250347	up	0.0118413
SBF1	13.8395	13.4226	-0.416884	down	0.0118413
SKOR1	5.90498	5.08939	-0.815597	down	0.0118648
RBM26	13.6807	13.4312	-0.249424	down	0.0118648
SNRPN	9.17884	8.6898	-0.489036	down	0.0118674
ATXN7L2	9.45641	9.14272	-0.313689	down	0.0118674
RREB1	11.5441	11.2737	-0.270399	down	0.0118674
PTGR1	9.30373	9.68485	0.381118	up	0.0118682
RSBN1	12.372	12.0598	-0.312238	down	0.0118693
SCAPER	10.4894	10.1707	-0.31869	down	0.011872
LMO2	13.1787	14.3364	1.15766	up	0.0118773
ITGB2	14.7208	15.1317	0.410894	up	0.0118868
CX3CR1	8.79766	9.51166	0.714001	up	0.0119542
TBRG1	13.0441	12.8487	-0.195428	down	0.0119542
MED17	12.0319	11.868	-0.163885	down	0.0119542
ZNF644	12.9263	12.6111	-0.315192	down	0.0119895
ZNF740	12.5963	12.3032	-0.293119	down	0.0120022
EXOC4	12.5938	12.7724	0.178607	up	0.0120155
CLEC2L	3.63476	2.51892	-1.11584	down	0.0120699
STMN1	14.4605	14.8911	0.430623	up	0.0120863
NCAPG2	11.2056	11.715	0.50943	up	0.0120863
ZNF257	9.28639	8.46234	-0.824052	down	0.0120863
RARS	12.5528	12.7348	0.181997	up	0.0121049
TUBG1	10.9286	11.2365	0.307838	up	0.0121049
CPNE3	13.8475	14.3109	0.463362	up	0.0121049
CNN2	14.4318	14.0458	-0.385966	down	0.0121049
ZNF780A	11.4791	11.2001	-0.27901	down	0.0121049
PPIL4	12.1554	11.832	-0.323404	down	0.0121313
TAF9	13.2379	13.4368	0.198912	up	0.012191
LTA	11.2829	11.814	0.531146	up	0.0122421
ARHGEF37	8.69105	9.46479	0.773745	up	0.0122649
IGFBP7	14.5315	14.9267	0.39518	up	0.0123392
GINS1	9.92535	10.3921	0.46679	up	0.0123392
ZC4H2	9.9387	9.55749	-0.381213	down	0.0123392
FAM53B	13.9571	13.6389	-0.318259	down	0.012353
GPX8	9.4145	9.83999	0.42549	up	0.0123747
POLR2J	11.6072	12.0101	0.402871	up	0.012387
ZFP30	10.6816	10.2963	-0.385334	down	0.012387
CAMTA2	12.0095	11.6826	-0.326882	down	0.0124123
RAN	15.144	15.3497	0.205655	up	0.0124272
GFPT2	9.22137	9.90306	0.681681	up	0.0124497
MUS81	12.2824	12.1074	-0.17497	down	0.012549
COL6A2	13.3196	13.7767	0.457103	up	0.0125577
WAS	13.4359	13.7574	0.321532	up	0.0125755
GDPGP1	7.63734	7.32218	-0.315165	down	0.0125755
ACSL1	12.1596	12.5424	0.382843	up	0.0125858
ABTB1	12.7125	12.4061	-0.30636	down	0.0125869
SOAT2	4.24014	3.44842	-0.791711	down	0.0126879
DCUN1D5	11.1619	11.5019	0.340001	up	0.0127707
GOLGA7B	8.26057	7.68878	-0.571784	down	0.0127794
HR	5.46482	6.16188	0.697062	up	0.0127888
CLK4	13.2405	12.9893	-0.251192	down	0.0127978
CORO1C	12.3375	12.7727	0.435162	up	0.0128227
PTGIR	8.82344	9.34975	0.526311	up	0.0128251
TRIP13	9.44761	9.98856	0.540944	up	0.0128251
RGS20	2.01236	3.17947	1.16711	up	0.0128251
GLS2	7.03028	6.52377	-0.506512	down	0.0128251
HSPE1	12.4383	12.8306	0.392281	up	0.0128547
MRI1	11.5554	11.2047	-0.350703	down	0.0128695
KIAA0040	13.7967	13.2913	-0.505458	down	0.0128775
FBXL4	11.1941	10.9072	-0.286927	down	0.0129529
HSD17B3	4.84874	4.03461	-0.814126	down	0.0129555
DDX39B	13.9397	13.4686	-0.471088	down	0.0130861
ACSL6	9.7086	9.27301	-0.435589	down	0.0131011
CCNL2	14.2332	13.9005	-0.332651	down	0.0131011
CMPK2	9.55958	10.3743	0.814685	up	0.0131037
CMSS1	10.8367	11.0701	0.233424	up	0.0131168
KLHDC8B	10.3872	10.7763	0.389025	up	0.0131168
CDT1	9.84915	10.4742	0.625045	up	0.0131168
LMTK3	6.57722	5.92835	-0.648861	down	0.0131168
TCF4	14.3956	13.8182	-0.5774	down	0.0131798
ADAM12	10.4771	11.0784	0.60134	up	0.0132069
STOX1	8.63446	8.02702	-0.607441	down	0.0132069
LATS1	11.9227	11.5185	-0.404189	down	0.0132178
PXMP2	9.12148	9.59782	0.476342	up	0.0132211
AZIN2	7.97464	8.48568	0.511042	up	0.0132211
ZNF776	11.7441	11.2032	-0.540889	down	0.013225
PARP6	12.6546	12.435	-0.219622	down	0.013225
TWSG1	11.542	11.9013	0.359345	up	0.0132873
KIAA1841	9.95368	10.3855	0.431829	up	0.0133612
PFKFB1	5.93757	6.41687	0.4793	up	0.0133612
MPEG1	14.5304	13.8005	-0.729816	down	0.0133612
ZNF282	11.0431	11.2392	0.196179	up	0.0134263
HMBS	10.422	10.7153	0.293343	up	0.0134364
PPP2R5B	11.0141	10.6844	-0.329733	down	0.0134557
GPNMB	13.6851	14.3289	0.643798	up	0.0134895
STX7	14.8074	14.4421	-0.365304	down	0.0134944
TP53I3	9.92264	10.3083	0.385637	up	0.0135126
ETV7	9.89601	10.6416	0.745629	up	0.0135126
RICTOR	12.9074	12.5369	-0.370461	down	0.0135327
ACTR3C	7.93325	8.20906	0.275816	up	0.0135443
KBTBD6	10.9058	10.6307	-0.275049	down	0.0135443
RUNX1	12.6632	12.4396	-0.223599	down	0.0135443
TMEM176A	12.1731	12.622	0.448852	up	0.0135778
ANXA2	14.7699	15.0387	0.26873	up	0.0135927
SLBP	13.0577	13.3178	0.260098	up	0.01363
SDC4	10.9715	11.4417	0.470186	up	0.01363
TIMP1	12.9857	13.6518	0.666115	up	0.01363
IL7	10.8555	10.3898	-0.465733	down	0.01363
FMO5	8.28686	7.79531	-0.491553	down	0.0136505
ADPGK	13.5019	13.3471	-0.15482	down	0.0136505
DOPEY1	12.0346	11.6021	-0.432492	down	0.0136901
NUPL2	12.0357	12.2222	0.186448	up	0.0137118
DECR1	12.9043	13.1796	0.275307	up	0.0137118
ZKSCAN8	12.4089	11.9885	-0.420401	down	0.0137118
CHEK1	10.5425	11.0505	0.507959	up	0.0137646
BUB1	11.5332	12.1179	0.584764	up	0.0137673
RBM4B	11.909	11.6698	-0.239201	down	0.0137673
TPGS2	12.4144	12.6893	0.274916	up	0.0138052
NECAB3	9.3386	9.65657	0.317974	up	0.0138052
UQCRH	13.8248	14.2358	0.410981	up	0.0138052
MSL2	13.2747	13.0331	-0.241601	down	0.0138052
ENGASE	11.915	11.5147	-0.400357	down	0.0138075
NUMA1	14.6529	14.2821	-0.370853	down	0.0138075
ZNF770	12.9489	12.6402	-0.308637	down	0.0138075
ASIC1	6.34334	5.77367	-0.569674	down	0.0138239
ACBD4	10.9948	10.6876	-0.307266	down	0.0138239
LINS	11.607	11.4017	-0.205307	down	0.0138509
MMP2	11.6961	12.3998	0.703685	up	0.0139417
C2orf49	11.6744	11.4238	-0.250619	down	0.0139417
VAV3	11.8885	11.3966	-0.491824	down	0.0139652
TGM2	11.7282	12.2272	0.498999	up	0.0139676
EPM2AIP1	12.7578	12.3061	-0.451696	down	0.0139676
ZFP36L2	14.5417	14.1985	-0.343199	down	0.0139676
PCID2	12.3621	12.1566	-0.20545	down	0.013984
ARHGAP15	13.6398	13.3382	-0.301647	down	0.0140157
CALCOCO1	12.9363	12.5852	-0.351112	down	0.0140692
SLC35E2B	13.7475	13.4518	-0.295692	down	0.0141587
MTF1	11.4038	11.1863	-0.217536	down	0.0141587
CRAMP1L	10.962	10.6435	-0.318492	down	0.014178
MAP4K5	12.2214	11.8791	-0.342263	down	0.0142487
CEP55	10.9704	11.5404	0.570016	up	0.0143082
ARID1B	13.3783	13.0148	-0.363561	down	0.0143082
MAP2K7	11.5655	11.393	-0.172487	down	0.0143179
TAB2	13.6956	13.4108	-0.284882	down	0.0143296
SLC43A3	11.0922	11.4692	0.37693	up	0.0143347
TMPRSS2	3.47661	2.48231	-0.994299	down	0.0143347
BIN1	13.2086	12.7845	-0.424086	down	0.0143347
ZNF546	9.44108	9.11732	-0.323756	down	0.0143347
APOBEC3D	11.6306	11.3081	-0.322463	down	0.0143347
GABRD	3.30775	4.2455	0.937747	up	0.0143608
DCBLD2	9.99957	10.3791	0.379517	up	0.0143748
BAZ2A	13.6526	13.2849	-0.367722	down	0.0143823
PSMB5	11.866	12.1272	0.261186	up	0.0144535
ARSI	5.74963	6.29524	0.545617	up	0.0144679
VPS52	12.5207	12.3243	-0.196384	down	0.0144721
LYRM4	11.882	12.2629	0.380902	up	0.0144839
C19orf40	8.54466	8.84129	0.296632	up	0.0144977
TMEM175	11.5165	11.1828	-0.333659	down	0.0145142
DNAH8	7.26702	8.28975	1.02273	up	0.0145373
POLA2	11.6057	11.7957	0.190017	up	0.0145715
SECISBP2L	12.9056	12.569	-0.336639	down	0.0146094
CENPM	10.2351	10.8318	0.596696	up	0.0146671
FAM111A	13.5393	13.2392	-0.300063	down	0.0146864
ZNF852	8.53186	8.04642	-0.485445	down	0.0147271
AKR1A1	13.3635	13.631	0.26753	up	0.0147721
PPM1G	13.774	13.9771	0.203064	up	0.0148434
CDC14A	10.308	9.95186	-0.356123	down	0.0148899
EMILIN1	10.9028	11.3321	0.429289	up	0.0149307
MSTO1	11.3582	11.127	-0.231235	down	0.0149307
TMEM132B	6.05952	7.27276	1.21324	up	0.0149946
MACC1	7.89452	8.84066	0.946136	up	0.015043
TREML2	10.1048	9.10087	-1.00394	down	0.0150918
ZNF33B	12.015	11.7345	-0.280497	down	0.0150985
ATPAF2	11.2386	10.9949	-0.24369	down	0.0150985
UBE2S	11.3501	11.8116	0.461518	up	0.015134
CCDC50	13.4791	13.1809	-0.298161	down	0.015134
SUPT3H	9.58045	9.20522	-0.375231	down	0.015144
ZNF114	4.59809	3.90716	-0.690935	down	0.015153
SACS	11.6488	11.1479	-0.500931	down	0.015153
DLEC1	6.72499	6.28286	-0.442128	down	0.015153
C19orf44	9.73251	9.4207	-0.31181	down	0.0151716
CTNNBIP1	9.9776	10.1659	0.188323	up	0.0151763
SIGLEC7	9.0251	9.4704	0.445304	up	0.0152192
APLN	4.33611	5.2426	0.906488	up	0.0152192
ERP27	8.97864	8.66203	-0.316615	down	0.0152217
TUBA1C	13.9723	14.3019	0.329548	up	0.0152221
PF4V1	1.04917	0.360139	-0.689031	down	0.0153084
TCFL5	9.93281	10.2108	0.277974	up	0.0153274
SUMF2	13.5412	13.7916	0.250421	up	0.0153488
PCNA	13.9127	14.216	0.303259	up	0.0153488
SPECC1L	11.6748	11.8927	0.217922	up	0.0153645
KIF2C	11.0241	11.5937	0.569555	up	0.0153645
ZSCAN18	12.3113	11.8545	-0.456754	down	0.0153681
EIF2S1	13.0135	13.1563	0.142835	up	0.0153946
SH3TC1	12.6775	12.3101	-0.367428	down	0.015467
CCDC126	10.8277	11.2951	0.467377	up	0.0154918
LGALS3	12.3271	12.8346	0.50754	up	0.0154918
PCP2	6.44996	5.86989	-0.580072	down	0.0154918
SMCHD1	14.2329	13.7918	-0.441071	down	0.0155539
LMNA	12.3968	12.7885	0.391654	up	0.015561
OIP5	8.51951	9.00975	0.490241	up	0.0155686
HSPH1	13.9507	14.2144	0.263687	up	0.0156067
APOL1	11.6376	12.1226	0.485022	up	0.0156254
FAM26E	8.75382	9.22105	0.467229	up	0.0157278
TMEM154	12.3055	11.7991	-0.506397	down	0.0157278
C12orf42	6.83343	6.24478	-0.588656	down	0.0157362
SLAMF8	11.855	12.3197	0.46474	up	0.0157604
GYPA	1.64059	0.721304	-0.919281	down	0.0157657
PRDM11	8.85013	8.55837	-0.291763	down	0.0157657
AP1G2	13.6783	13.3924	-0.285888	down	0.0157764
ADPRM	10.4302	10.1577	-0.2725	down	0.0157822
SLC25A33	10.1325	10.4777	0.345206	up	0.0158135
PRRX2	7.48394	8.07598	0.592048	up	0.0158362
XRCC2	8.97168	9.55404	0.582357	up	0.0158838
GJA1	11.6276	11.9814	0.353744	up	0.0158906
OSBPL10	13.6068	13.1799	-0.426822	down	0.0158928
DNASE2	12.4367	12.8154	0.378711	up	0.0159293
LIPI	-0.753696	-0.480171	0.273525	up	0.0159375
SLC3A1	4.45683	3.98359	-0.473243	down	0.0159375
TNIP2	12.0094	12.2542	0.244868	up	0.0160455
ACACB	10.8693	10.4861	-0.383142	down	0.0160455
MPV17L	8.67925	8.22982	-0.449432	down	0.0161225
CAT	13.4405	13.2301	-0.210323	down	0.0161225
MMP14	12.0613	12.551	0.489732	up	0.0161234
SCD	11.3776	11.9425	0.564824	up	0.0161765
TRIM50	3.7272	3.273	-0.454198	down	0.0161765
MDFIC	13.4305	13.7851	0.354631	up	0.0161881
MFSD2B	7.0967	7.74685	0.650151	up	0.0161881
C2CD5	13.1122	12.8727	-0.239536	down	0.0162307
C2orf48	4.96889	5.65095	0.682053	up	0.0163123
SNX24	9.33658	9.60724	0.27066	up	0.0163527
RSPO3	9.55695	9.94035	0.3834	up	0.0163788
RRP1	11.5577	11.8911	0.333408	up	0.0164044
CTHRC1	9.72513	10.3735	0.648342	up	0.0164044
ZNF768	11.5079	11.1783	-0.329573	down	0.0164044
CACYBP	13.3043	13.5684	0.264114	up	0.0164113
CABYR	6.17428	6.65872	0.484432	up	0.0164113
SETDB1	12.5948	12.3881	-0.206663	down	0.0164113
UQCRHL	11.2072	11.6296	0.422401	up	0.0164413
TMEM25	9.65152	9.33356	-0.317959	down	0.0164413
ZFP14	11.445	11.1367	-0.308258	down	0.0164413
ZNF383	10.064	9.805	-0.259019	down	0.0165484
FAM20A	10.1543	10.5848	0.43049	up	0.0166187
RSRP1	14.8527	14.5668	-0.285931	down	0.0166187
IFFO1	12.0495	11.8255	-0.224067	down	0.0166187
ZBED5	13.7167	13.519	-0.197752	down	0.0166187
ZNRF2	12.0669	12.3246	0.257695	up	0.0166446
SIRT5	11.0609	11.2254	0.164562	up	0.0166534
KLC4	11.1124	10.9011	-0.211247	down	0.0166811
GOLGA6L4	8.29852	7.82874	-0.469783	down	0.0167052
DDIAS	9.54726	9.92749	0.380226	up	0.0167138
SLC43A1	10.0223	9.6124	-0.409938	down	0.0167138
CROT	10.3969	10.5954	0.198501	up	0.01676
FLVCR2	9.31468	9.71344	0.398758	up	0.01676
GSTP1	14.1122	14.604	0.491794	up	0.0167664
RSPH4A	5.85813	5.41316	-0.44497	down	0.0167846
PPP1R3F	9.12629	9.46477	0.338482	up	0.0168094
NOP16	11.0978	11.3824	0.284566	up	0.0168382
KLF2	12.243	11.5691	-0.673886	down	0.0168389
ABCA7	12.6139	12.2384	-0.375449	down	0.0168667
KIAA1161	8.32518	8.63412	0.30894	up	0.0168906
HRSP12	10.4625	10.8409	0.378408	up	0.0168906
ZNF610	8.3074	7.77706	-0.530331	down	0.0169149
PRR4	8.28608	7.90014	-0.38594	down	0.0169496
FOXM1	10.6784	11.2392	0.560768	up	0.0169513
CD81	15.1952	15.4624	0.267166	up	0.0169589
WIPI1	10.2049	10.4898	0.284887	up	0.0169589
ANKZF1	13.1665	12.8958	-0.270719	down	0.0170005
TMEM71	9.84009	9.32462	-0.515469	down	0.0170405
EHMT1	12.9599	12.6464	-0.313546	down	0.0170492
SLC25A5	14.7715	15.1552	0.383653	up	0.0171132
IGFBP2	9.34684	9.88802	0.541182	up	0.0171132
TEPP	4.27419	3.54099	-0.733193	down	0.0171132
PRKD2	13.2008	12.9684	-0.232459	down	0.0171132
ARR3	-0.457543	-0.0966452	0.360898	up	0.0171167
CAMSAP3	8.35527	7.61939	-0.735877	down	0.0171167
SFXN4	10.9076	11.204	0.296391	up	0.0171932
FCER1G	11.727	12.2633	0.536261	up	0.0171932
SLC4A5	7.59439	7.22993	-0.364458	down	0.017216
SLC25A17	11.4949	11.6746	0.179698	up	0.0172524
GPR143	3.11539	4.43341	1.31802	up	0.0172734
MRPL13	11.8957	12.2167	0.320998	up	0.0172805
PLAUR	9.69622	10.1573	0.461106	up	0.0172805
NAT6	9.43844	9.18498	-0.253458	down	0.0172805
METTL16	12.1484	11.9075	-0.240891	down	0.0172834
COL4A1	12.6251	13.1987	0.57366	up	0.0173695
DIRC1	-0.66516	-0.326823	0.338337	up	0.0174066
KDELR3	8.60982	9.09052	0.480708	up	0.0174066
COPRS	11.0116	11.4954	0.483778	up	0.0174066
HN1	13.0337	13.4907	0.456958	up	0.0174162
KIF22	12.7658	13.0354	0.269522	up	0.0174315
NDC1	11.997	12.2789	0.281906	up	0.017452
PCDH12	8.64715	9.04116	0.394008	up	0.017452
ZNF24	14.0099	13.7148	-0.295119	down	0.017452
NR1H3	12.5635	13.0377	0.474147	up	0.0174549
DYNLL1	14.2547	14.5745	0.319772	up	0.0174714
KHNYN	13.4754	13.236	-0.239356	down	0.0174714
ELAVL1	13.203	13.3216	0.118672	up	0.0175293
CCT5	14.2946	14.4933	0.198739	up	0.0175403
SSX1	-0.819593	-0.557791	0.261802	up	0.0175403
PRRG4	8.00242	8.52969	0.52727	up	0.0175498
USP44	9.20796	8.28613	-0.92183	down	0.0175498
FUCA1	14.5172	14.9044	0.387108	up	0.0175556
CSTB	13.3572	13.7707	0.413514	up	0.0176779
MELK	10.2576	10.8375	0.579871	up	0.017692
CECR6	4.66301	5.20298	0.539969	up	0.0177287
MPV17	11.9619	12.116	0.154103	up	0.0177436
CDC16	13.5477	13.3317	-0.216007	down	0.0178574
UBE2D2	13.9185	14.1424	0.223847	up	0.0178743
TMEM45B	4.42654	3.7503	-0.676241	down	0.0178743
TYK2	13.8444	13.6435	-0.200904	down	0.0178782
ACOT7	11.269	11.6111	0.342087	up	0.0179066
CNOT4	11.5237	11.6775	0.153787	up	0.0179089
RGPD6	11.2931	10.9746	-0.318558	down	0.0179089
SERP1	14.1962	14.4423	0.246065	up	0.0179157
SLC35A2	10.6791	10.9715	0.292491	up	0.017926
CTSL	13.0606	13.4856	0.425003	up	0.0179783
MRPL38	9.68652	9.38862	-0.297903	down	0.0179871
METTL1	9.70428	10.0912	0.386934	up	0.0180054
PARVA	10.5892	10.8736	0.28437	up	0.0180705
MAD2L1	11.5998	11.9837	0.383883	up	0.0180705
PTAR1	12.6349	12.255	-0.379909	down	0.0180705
PATE2	0.042396	0.523288	0.480892	up	0.0181009
FAHD2A	10.8937	11.0774	0.183646	up	0.0181052
GCH1	11.8093	12.0343	0.225036	up	0.0181239
MIS12	12.2824	12.0805	-0.201894	down	0.0181823
ZNF212	10.8341	11.0247	0.190594	up	0.0182043
NES	10.5875	10.9875	0.399937	up	0.0182228
CHAF1B	9.87019	10.2306	0.360442	up	0.0182233
SPHK1	9.767	10.169	0.402002	up	0.0182233
REEP4	10.3342	10.5737	0.239509	up	0.0182379
ACY3	8.05617	9.66995	1.61378	up	0.0182379
SLC44A2	14.083	13.885	-0.197932	down	0.0182379
POLR2D	11.419	11.6077	0.188749	up	0.0182412
SLC25A1	11.9743	12.2998	0.325571	up	0.0182412
CDC42SE2	14.714	14.5059	-0.208117	down	0.0182412
ZNF83	13.6183	13.2868	-0.331449	down	0.0183285
ITIH5	12.1557	12.5435	0.387833	up	0.0183469
DTYMK	11.0669	11.4506	0.383714	up	0.0183487
TCEAL2	6.44917	5.40055	-1.04862	down	0.0183487
TMEM178A	6.53277	5.893	-0.639774	down	0.01844
UNG	11.6883	11.8743	0.185983	up	0.0185515
NUDT8	7.73473	8.33052	0.595793	up	0.0185817
FGF8	1.18222	1.90227	0.720055	up	0.0185817
CCDC28B	10.6045	11.0794	0.474914	up	0.0186121
PAICS	13.0203	13.3322	0.311855	up	0.0186252
ACSL3	12.1534	12.3591	0.205655	up	0.0186265
NDRG4	10.5638	9.87842	-0.685426	down	0.0186275
FOXO4	10.8635	10.4936	-0.369918	down	0.0186587
EPHB2	9.66424	10.0229	0.358686	up	0.0187232
CCR1	9.54499	10.0858	0.540828	up	0.0187232
NR2C1	11.9771	11.7455	-0.231609	down	0.0187232
LMBR1	11.5218	11.8202	0.298447	up	0.0188346
FANCI	12.2692	12.6443	0.375087	up	0.01884
HAVCR2	11.4753	11.8874	0.412072	up	0.0189108
ZNF391	8.61241	7.76694	-0.845469	down	0.0190376
EFHC1	11.5991	11.2184	-0.380745	down	0.0190514
COG1	11.8006	11.6357	-0.164841	down	0.0190602
RBM28	11.867	12.0259	0.158877	up	0.0190841
CYP4F11	5.06312	4.22066	-0.842463	down	0.0190841
FNBP4	13.6975	13.3685	-0.329019	down	0.0190841
GAB3	11.3934	11.1142	-0.279171	down	0.0190841
BBIP1	11.7122	11.4948	-0.217414	down	0.0190841
PABPC4	13.6382	13.8417	0.203474	up	0.0191008
FKBP1A	14.5318	14.7727	0.240897	up	0.0191048
MSRB2	10.0219	10.6267	0.604813	up	0.0191048
NOX1	1.23035	2.1121	0.881748	up	0.0191048
TBC1D10C	14.1407	13.7949	-0.345761	down	0.0191048
EVI2B	15.0181	14.7329	-0.285217	down	0.0191048
C1QTNF3	9.02407	8.65324	-0.370835	down	0.0191089
CTNND2	3.2635	4.4209	1.15741	up	0.0191152
HIF1AN	12.9463	12.7101	-0.236162	down	0.0191476
FAM9B	1.73048	2.55374	0.82326	up	0.0191607
CLK3	13.0511	12.8952	-0.155913	down	0.0191607
C18orf8	12.4258	12.6734	0.247564	up	0.0192951
SLC7A11	6.67372	7.54791	0.874189	up	0.0193361
ZNF500	10.3357	10.1224	-0.213299	down	0.0193361
SLC15A4	12.9477	12.6526	-0.295106	down	0.0195001
IL15RA	10.3086	10.6334	0.324755	up	0.0195234
KLHL42	11.9849	12.3935	0.40855	up	0.0195234
SGOL2	10.8082	11.2265	0.418361	up	0.0195658
FAM71F2	5.83016	6.30929	0.479127	up	0.0195658
ANKRD13D	12.6496	12.4249	-0.224665	down	0.0195658
TJP3	6.10086	5.44792	-0.65294	down	0.0195838
TCEB1	12.3749	12.7153	0.340435	up	0.0195986
ASAH1	13.9402	14.2185	0.278238	up	0.0196194
GPR133	6.99076	7.72773	0.736974	up	0.0196194
ING4	12.293	12.0608	-0.232201	down	0.0196194
TMEM106C	12.4352	12.6917	0.256498	up	0.0196333
PSAP	16.0192	16.3899	0.370671	up	0.0196333
CPQ	11.5196	11.7646	0.244953	up	0.0196348
APOBEC3H	8.04266	8.60461	0.561953	up	0.0196906
SDK2	8.56979	7.55577	-1.01401	down	0.0196906
SHROOM3	6.38349	7.35614	0.972642	up	0.0197213
POLR2M	12.3328	12.156	-0.176786	down	0.0197213
TMEM41A	10.6772	10.8713	0.194105	up	0.0197281
TNFRSF12A	7.36147	7.9585	0.59703	up	0.0197281
MS4A2	3.94621	2.79699	-1.14922	down	0.0197823
HNRNPA2B1	16.9639	17.0839	0.120057	up	0.0197933
LRRC16A	11.1819	10.6199	-0.561949	down	0.0198408
PCP4	2.72995	1.39408	-1.33587	down	0.0198737
USP21	11.7271	11.4881	-0.239031	down	0.0198737
ZNF816	10.8826	10.6801	-0.202432	down	0.0200267
ZNF711	9.28822	8.09213	-1.1961	down	0.0200309
IFRD1	11.9327	12.1223	0.189629	up	0.0200662
ARHGAP39	7.62108	7.00865	-0.612425	down	0.0200736
EPHX4	4.81748	5.33001	0.512536	up	0.0200913
RAP2B	12.0173	12.2341	0.216731	up	0.0201157
CRCP	11.6541	11.8223	0.168122	up	0.0201195
DZANK1	8.79313	8.4697	-0.32343	down	0.0201568
TRAIP	9.28384	9.58618	0.302333	up	0.0202869
CSNK1E	12.5247	12.1717	-0.353055	down	0.0202869
LENG8	14.223	13.8525	-0.370501	down	0.0202974
ACTR10	12.5507	12.7118	0.161079	up	0.02034
INO80D	11.9801	11.6328	-0.347292	down	0.02034
IGF2BP2	7.05485	7.56384	0.508994	up	0.0203667
GPRASP1	11.3662	10.6363	-0.729914	down	0.0203667
ZSCAN22	9.15953	8.93926	-0.22027	down	0.0203667
SCUBE2	8.84895	8.2373	-0.611653	down	0.0203927
SRD5A1	10.1955	10.413	0.217559	up	0.0204555
SLC12A8	7.91418	9.03999	1.12581	up	0.0204742
ZER1	12.1519	11.976	-0.175876	down	0.0205792
AQP2	-0.891556	-0.737062	0.154493	up	0.0206091
HTRA4	6.99649	7.80706	0.810573	up	0.0206565
B4GALT2	9.55151	9.84123	0.289725	up	0.0206824
CFAP221	4.4108	3.66011	-0.750688	down	0.0206935
MGA	12.7489	12.3813	-0.367597	down	0.0206935
P2RY6	7.16779	7.65192	0.484129	up	0.0207008
AXIN2	8.04384	7.47883	-0.565008	down	0.0207008
LTV1	12.2891	12.1185	-0.170692	down	0.0207008
CA3	6.39055	5.63069	-0.759862	down	0.0207228
PMVK	11.8248	12.2708	0.445963	up	0.0208148
SMG1	14.3439	13.98	-0.363843	down	0.0208918
DEPDC1B	9.85572	10.4632	0.607518	up	0.0209115
CD40	13.3529	13.6915	0.338607	up	0.020953
SRCAP	13.4125	13.0828	-0.329723	down	0.020953
BTG1	15.8586	15.6131	-0.245487	down	0.020953
AFG3L2	12.6058	12.7963	0.190538	up	0.0209691
RHBDL2	6.48231	6.86848	0.386175	up	0.0209691
VASN	9.09975	9.49556	0.395808	up	0.0209813
YBX1	15.8138	16.0374	0.223611	up	0.0210152
TMEM14C	12.7184	13.0571	0.338704	up	0.0210152
DEPDC5	11.9767	11.5672	-0.409489	down	0.0210152
COL6A3	13.1631	13.6518	0.488699	up	0.0210579
DOCK10	13.5468	13.0439	-0.502845	down	0.0210579
OTUD3	10.5402	10.1291	-0.41109	down	0.0210579
ENO1	15.9884	16.2096	0.221124	up	0.0210646
FAM169A	10.0342	9.17146	-0.862761	down	0.0210646
DTD2	10.4816	10.6664	0.184804	up	0.0210996
SYNPO	11.3052	11.683	0.377769	up	0.0211882
OVGP1	8.84565	8.39081	-0.454843	down	0.0211957
ATIC	13.2687	13.5275	0.258836	up	0.0212068
EME1	8.55598	8.95821	0.402224	up	0.0212068
GBAS	12.354	12.5313	0.177262	up	0.0212645
HSD17B14	8.90922	9.34977	0.440553	up	0.0212645
TBL1X	11.7	12.2685	0.568486	up	0.0212645
ZNF404	9.58004	8.94449	-0.635546	down	0.0212645
PNPLA8	12.5212	12.822	0.300789	up	0.021312
NAMPT	12.5232	12.859	0.335766	up	0.0213678
ZNF181	11.4815	11.2159	-0.265604	down	0.0214547
GCC1	11.6934	11.8989	0.205452	up	0.0215124
C1orf112	10.3942	10.699	0.304849	up	0.0215124
FSTL1	13.2667	13.686	0.41935	up	0.0215124
N6AMT1	10.4603	10.2255	-0.23474	down	0.0215124
PUM1	13.1692	12.971	-0.198124	down	0.0215124
ANKRD22	8.07851	8.93933	0.860824	up	0.0215553
NEK2	9.89005	10.5127	0.622638	up	0.0215583
CCDC66	11.8562	11.5972	-0.259051	down	0.021624
PRKAB2	11.4259	11.1696	-0.256271	down	0.021624
GALNT6	10.7809	11.1381	0.357152	up	0.0216699
GYPB	1.64115	0.837589	-0.803566	down	0.0216699
LDLRAP1	11.5446	11.0645	-0.480088	down	0.0216699
ZNF792	9.85362	9.60386	-0.249768	down	0.0216699
SLC25A3	14.9928	15.2553	0.262499	up	0.0218476
FXR2	11.9392	11.7609	-0.178381	down	0.0218709
CDK1	11.9869	12.5216	0.534735	up	0.0219866
RAD54L2	11.6339	11.4061	-0.227839	down	0.0219866
ASTE1	11.1082	10.943	-0.165207	down	0.0220068
NFX1	13.0789	12.8971	-0.181863	down	0.0220076
TEP1	13.0383	12.7902	-0.248123	down	0.0220083
CHAF1A	11.0086	11.3426	0.334068	up	0.0220174
METTL2A	10.6244	10.8387	0.214256	up	0.0220251
INPP4B	11.3688	10.864	-0.504794	down	0.0220251
MPLKIP	11.5534	11.8398	0.286378	up	0.0220551
DIS3	13.0397	12.861	-0.178683	down	0.0220761
SYNGR3	7.74351	8.46406	0.720548	up	0.0220816
NR1D2	11.6976	11.3158	-0.381873	down	0.0220816
MMP25	9.60133	10.0643	0.462984	up	0.0220957
ENO4	5.3325	6.12154	0.789046	up	0.0220957
SLC4A8	8.95954	9.46078	0.50124	up	0.0221109
DOK4	8.99234	9.25757	0.265231	up	0.0221287
DTX4	11.4154	10.9346	-0.480766	down	0.0222374
ARPC5L	12.8699	13.2122	0.342243	up	0.0222655
SHF	8.06283	7.65098	-0.411848	down	0.0222655
DPYSL3	12.7965	13.1408	0.34428	up	0.0222863
SMC1A	13.7062	14.1446	0.43843	up	0.0222863
PRSS42	2.71454	1.99906	-0.715485	down	0.0222863
SAMD9	13.1494	12.7868	-0.362581	down	0.0223034
SLC35B3	11.6815	11.8401	0.158592	up	0.0223217
USP6NL	13.3732	12.9683	-0.404981	down	0.0223217
ABCD2	9.94691	9.46989	-0.477022	down	0.0223927
PNPLA2	12.1596	11.8619	-0.297709	down	0.0225292
PFKFB4	7.69146	8.0066	0.315136	up	0.0225341
CALU	12.4482	12.8009	0.352666	up	0.0225604
ATOX1	12.6053	13.14	0.534786	up	0.0226466
ARMC2	7.73402	7.44305	-0.290971	down	0.0226483
SHROOM2	6.03096	6.68845	0.657487	up	0.0226538
TMUB2	12.1986	12.0232	-0.175401	down	0.0226538
ST3GAL6	8.49736	8.82145	0.324085	up	0.0226724
C9orf163	4.90249	4.33934	-0.563155	down	0.0226828
PGM1	11.5232	11.788	0.264805	up	0.0227337
POPDC3	4.33493	5.42171	1.08678	up	0.0227337
CBWD2	12.0536	12.2838	0.230168	up	0.0228255
PRKCDBP	9.30381	9.82136	0.517553	up	0.0228414
UTS2B	4.82103	4.37248	-0.448552	down	0.0228932
DSN1	11.5675	11.7683	0.20074	up	0.0229701
RAB20	10.6006	11.0164	0.415785	up	0.0229701
IFI27L1	8.81741	9.19584	0.378436	up	0.0229838
C2	10.6356	11.1519	0.516298	up	0.0230025
NUDT7	9.35221	9.64286	0.290642	up	0.0230106
KISS1R	2.0439	1.30799	-0.735913	down	0.0230106
RHOT2	13.2761	13.0441	-0.231953	down	0.0230194
PPM1H	8.8173	9.25595	0.438652	up	0.0230229
DNAJB11	12.979	13.2354	0.256402	up	0.023074
CD40LG	10.7938	10.2926	-0.501162	down	0.023074
DCAF16	12.0251	11.7027	-0.322339	down	0.023074
ZBTB37	11.8881	11.5835	-0.30461	down	0.023074
FCHSD2	13.7736	13.5305	-0.243124	down	0.023074
PXDN	9.74609	10.2335	0.48746	up	0.0230915
FAM72B	9.85679	10.3897	0.532885	up	0.0230915
ZNF136	10.8587	10.4716	-0.387113	down	0.0231574
CHAC1	5.46764	5.98459	0.516951	up	0.0231702
HSD17B11	12.776	12.4972	-0.278803	down	0.0231702
ING2	10.3447	10.6854	0.34069	up	0.0231775
CCNB2	11.0923	11.6173	0.524964	up	0.0231775
RNF43	6.61998	6.18049	-0.439491	down	0.0231963
MED28	13.6366	13.4563	-0.180297	down	0.023253
RFX3	11.2654	10.9589	-0.306554	down	0.023257
ATP13A1	13.0589	12.8091	-0.24982	down	0.0232809
UBE2L3	13.8464	14.0861	0.239749	up	0.0233208
C1orf127	5.32945	5.86345	0.534008	up	0.0233208
CHD9	12.7455	12.3424	-0.403104	down	0.0233208
DUSP18	9.70944	9.50128	-0.208163	down	0.0233808
PRPF3	13.1772	13.0002	-0.177023	down	0.0233923
ADSSL1	6.8092	6.36736	-0.441836	down	0.0234256
SOD1	14.3364	14.6996	0.363199	up	0.0234706
PRKAB1	12.3929	12.6158	0.222931	up	0.0234861
HLA-DPA1	17.0135	17.4777	0.464118	up	0.0234861
BFAR	12.586	12.7076	0.121578	up	0.0235164
TRAM2	11.661	11.2047	-0.456314	down	0.0235337
DYSF	10.1427	10.5244	0.381693	up	0.0235405
MTERF3	11.5186	11.7504	0.231821	up	0.0236473
ZNF217	13.317	12.8555	-0.461476	down	0.0236473
CASP8	12.9209	12.5878	-0.33312	down	0.0236583
ZNF169	9.8295	9.46375	-0.365749	down	0.0236933
TMEM50A	13.678	13.8285	0.150474	up	0.0237022
NDC80	11.3669	11.8212	0.454283	up	0.0237022
BHLHB9	8.18039	7.73853	-0.441856	down	0.0237022
GLIPR1	13.296	12.8768	-0.419196	down	0.0237022
ATN1	11.6663	11.2476	-0.418727	down	0.0237022
GUSB	12.6428	12.9008	0.257989	up	0.0238105
MITF	9.07653	9.47741	0.400886	up	0.0238336
KIF18A	10.0118	10.4849	0.473187	up	0.0238336
TENM2	4.09795	3.24269	-0.855267	down	0.0239027
SPG11	13.4192	13.1179	-0.301332	down	0.0239027
BMI1	12.8565	12.5627	-0.293766	down	0.0239127
TIMMDC1	12.7634	12.9432	0.179757	up	0.023919
VCL	12.2492	12.8688	0.61955	up	0.023919
FPR1	9.52162	10.2049	0.683247	up	0.023919
ZNF764	10.1616	9.99579	-0.165783	down	0.0239307
SESN2	9.88779	10.1323	0.244486	up	0.0240189
CDCA3	10.6285	11.145	0.516432	up	0.0240189
KDF1	6.23682	5.43466	-0.802163	down	0.0240189
SPRED1	11.681	12.03	0.349027	up	0.0241175
WDR62	9.68555	10.1213	0.435717	up	0.0241175
SUN2	14.1461	13.8713	-0.27485	down	0.0241197
SYK	15.1883	14.787	-0.401328	down	0.0241211
MAGED1	12.9403	13.2752	0.334907	up	0.0241219
PDZD11	11.842	12.1272	0.285275	up	0.0241317
C5AR1	10.6328	11.1809	0.548045	up	0.0241527
KIAA2022	5.46081	4.83192	-0.628894	down	0.0241527
PHF10	13.4393	13.2301	-0.209142	down	0.0241527
KHDC1	7.76748	8.19321	0.425725	up	0.0241718
DHCR24	11.5915	12.0888	0.497271	up	0.0241718
ZNF705A	2.77627	2.33454	-0.441723	down	0.0241718
NIPBL	13.6404	13.3622	-0.278206	down	0.0241718
C1S	14.8472	15.1928	0.345602	up	0.0241792
ERVW-1	5.22963	4.65821	-0.57142	down	0.0241792
COL8A2	9.87583	10.1602	0.284399	up	0.0242453
SCPEP1	12.6574	13.0138	0.356446	up	0.0242614
NNMT	11.7567	12.2791	0.522449	up	0.0242614
C1orf216	10.7006	10.9326	0.231956	up	0.0244736
MCM6	12.9239	13.207	0.283072	up	0.0244736
PDCD6IP	14.035	13.8285	-0.206511	down	0.0244748
FDXR	10.019	10.4491	0.430127	up	0.0244807
TSPAN13	13.4823	13.8592	0.376859	up	0.0244854
TMEM119	12.8262	13.2643	0.438078	up	0.0245006
NEURL2	6.13865	5.78322	-0.35543	down	0.0245006
SHCBP1	11.2339	11.9569	0.722989	up	0.0245114
DOCK3	6.2247	5.5203	-0.704397	down	0.0245114
CRISPLD2	9.40378	9.86012	0.456342	up	0.0245745
XK	6.01869	5.14409	-0.874598	down	0.0246052
FARP1	10.7175	11.0125	0.295027	up	0.0247463
ST6GALNAC6	12.3977	12.1857	-0.212052	down	0.0247564
GNG5	13.0126	13.3482	0.335644	up	0.0248286
PRPF8	14.9462	14.6528	-0.293417	down	0.0248286
SMCO4	10.6268	11.0688	0.442009	up	0.0248618
ARPC2	15.9857	16.1916	0.205926	up	0.0248742
ABHD13	12.0319	11.7775	-0.254384	down	0.0248818
MYCBP	11.44	11.614	0.173949	up	0.0248948
SIMC1	10.7859	10.528	-0.257969	down	0.0249862
NDUFA4	13.9898	14.3821	0.392345	up	0.0249994
ZNF614	10.7621	10.428	-0.334038	down	0.0250176
FBXO44	11.8627	11.5366	-0.326076	down	0.0250176
RAB11FIP2	11.5876	11.2776	-0.310006	down	0.0250176
TCTN2	9.46864	9.16169	-0.306945	down	0.0250176
TRAF5	14.3976	14.095	-0.302607	down	0.0250176
ZNF148	12.8654	12.6285	-0.236855	down	0.0250176
CAPN13	0.97765	1.66231	0.684657	up	0.0250306
FOXO1	13.8494	13.575	-0.274391	down	0.025042
APOC1	12.9591	13.638	0.678956	up	0.0251423
PHF1	13.2983	13.0055	-0.292771	down	0.0252011
TRIB1	11.4517	11.8329	0.38117	up	0.0252465
MYO10	8.06202	8.541	0.478976	up	0.0252465
TTBK2	11.2716	10.9183	-0.353338	down	0.0252655
NUDCD1	11.4598	11.6879	0.228127	up	0.0252661
ALPK1	11.6152	11.8842	0.269069	up	0.0252661
FAM129A	12.1719	12.7123	0.540394	up	0.0252929
ZNF239	8.41327	7.94538	-0.467885	down	0.0252969
CREB5	7.52253	8.49613	0.973604	up	0.0252988
MORC3	12.9706	12.5516	-0.419018	down	0.0252988
AHI1	10.9844	10.6346	-0.349794	down	0.0253823
CBLL1	12.1653	12.3204	0.155082	up	0.0254027
UQCC1	12.0182	11.8379	-0.180265	down	0.0254346
MAP3K7CL	10.6966	11.4228	0.726194	up	0.0254543
ATP6V1B2	13.2411	13.4557	0.214645	up	0.0255164
MTERF2	10.4219	10.1489	-0.272956	down	0.0255164
THUMPD1	13.0943	12.8686	-0.22569	down	0.0255563
MGLL	10.9763	11.4623	0.486033	up	0.0255608
FAM72D	9.16541	9.73061	0.565198	up	0.0256731
NLRP5	-0.818799	-0.593514	0.225285	up	0.0258446
IFITM10	6.80412	7.32629	0.52217	up	0.0258446
KRT72	5.57492	4.53174	-1.04318	down	0.0258446
AMY1A	7.51782	7.07985	-0.437976	down	0.0258446
UFL1	12.6931	12.3851	-0.30802	down	0.0258446
MAP1B	9.86185	10.268	0.40611	up	0.0258489
FAM114A1	10.5548	10.8277	0.272865	up	0.0258577
TMEM80	11.1218	10.8747	-0.247082	down	0.0258861
FXYD7	5.80279	5.16453	-0.638261	down	0.025892
LAMB3	8.30606	8.99525	0.689191	up	0.0259041
FLYWCH1	11.7498	11.4548	-0.295043	down	0.0259076
MED23	12.8183	12.473	-0.345345	down	0.0259175
KIF4A	10.4153	11.0326	0.617296	up	0.0259337
PGF	9.48835	9.91479	0.426437	up	0.026093
ARRDC5	7.0944	6.64174	-0.452658	down	0.026093
TSPYL4	11.6745	11.3989	-0.275627	down	0.026093
C16orf58	12.525	12.3064	-0.218629	down	0.026093
FAM156B	11.2092	11.5173	0.308129	up	0.0261131
GMNN	11.0575	11.4394	0.381853	up	0.0261131
CROCC	11.3311	11.0743	-0.256833	down	0.0261131
ERCC6L	9.01451	9.57802	0.56351	up	0.0261153
CYP1A1	2.0194	3.18574	1.16633	up	0.0261153
NOXA1	8.29665	7.70826	-0.588384	down	0.0261153
ZNF174	10.2158	10.0496	-0.166222	down	0.0261153
METTL17	12.631	12.4495	-0.181501	down	0.026243
BLK	14.3254	13.9308	-0.394673	down	0.0263017
POLE2	8.92011	9.26078	0.340672	up	0.0263448
PKHD1L1	8.5452	9.23181	0.68661	up	0.0263448
CEP250	13.0541	12.844	-0.210128	down	0.0263448
ZNF146	13.6766	13.4713	-0.205294	down	0.0263449
RAD54L	9.26411	9.74013	0.476018	up	0.026348
HIGD1A	12.7866	13.0028	0.216216	up	0.026361
EXOC3L1	6.95033	7.35406	0.403735	up	0.026361
MYBL2	12.8001	13.3196	0.519508	up	0.0263643
PLA2G2D	14.0867	14.6199	0.533263	up	0.0264199
NDUFA5	13.0984	13.3089	0.210452	up	0.0265505
TCF19	11.8902	12.1883	0.298036	up	0.0266387
SLC2A1	12.1214	11.8739	-0.247504	down	0.0266387
MTRNR2L9	7.05703	7.54247	0.485445	up	0.0266437
REXO1	11.6959	11.4471	-0.248807	down	0.0267303
HSD3B7	9.76725	10.0611	0.293823	up	0.0268157
CD14	11.8199	12.3423	0.522436	up	0.0268628
ZNF681	10.5297	10.1647	-0.36495	down	0.0268628
MDM4	13.6805	13.3203	-0.360128	down	0.0268628
MRPS36	11.6585	12.0197	0.361288	up	0.0268761
SHFM1	13.0893	13.6131	0.523805	up	0.0269343
PRRC2B	14.3815	14.1149	-0.266586	down	0.0269343
ENPP3	8.49656	9.70817	1.21161	up	0.0269393
HHIPL1	8.77356	9.05206	0.278505	up	0.0269862
AURKA	10.8743	11.3342	0.459946	up	0.0269862
FAM167B	8.39295	8.90581	0.512862	up	0.0269862
TRIM73	8.3177	8.04458	-0.273121	down	0.0269862
PDE8A	10.9214	10.6634	-0.258067	down	0.0269862
TCN2	11.0045	11.5243	0.519862	up	0.0270111
MPST	10.8221	10.4041	-0.418036	down	0.0270202
B4GALNT3	6.80254	5.68681	-1.11573	down	0.0270225
DHODH	9.4396	9.60702	0.167418	up	0.0270503
ELF2	12.3571	12.1416	-0.215506	down	0.0270503
GPR55	10.0541	9.5515	-0.502634	down	0.0271317
SLC10A4	3.52274	2.92875	-0.593988	down	0.0271416
ICAM1	13.0393	13.3549	0.315608	up	0.0271926
KIAA2018	11.8859	11.4006	-0.485303	down	0.0272251
RAB32	10.1937	10.7257	0.532008	up	0.0273517
CES1	6.67404	7.6776	1.00356	up	0.0273517
TYMS	12.2135	12.7332	0.5197	up	0.0273665
C9orf40	10.5682	10.8835	0.315234	up	0.0274108
SNPH	9.07966	8.75822	-0.321432	down	0.0274108
OAZ2	13.11	13.23	0.119973	up	0.027439
NOM1	11.3706	11.5662	0.19562	up	0.0275324
ENY2	12.8202	13.0913	0.271085	up	0.0275582
CHD7	12.5806	12.2	-0.380593	down	0.02764
BST1	9.31106	9.63347	0.322414	up	0.0276618
SPATA6L	7.374	7.08346	-0.290543	down	0.0277092
OSGEP	12.6598	12.4668	-0.192973	down	0.0277256
NR3C2	9.08151	8.51783	-0.563671	down	0.0277446
OSBPL7	11.3325	11.1078	-0.224695	down	0.0278431
TMCO4	11.0509	10.8447	-0.206206	down	0.027858
TMEM259	13.8449	13.5895	-0.255447	down	0.0279199
UBE2D4	10.5319	10.7412	0.209361	up	0.0279639
TMEM144	7.09048	7.64299	0.552506	up	0.0279992
CSF2RA	11.1883	11.6061	0.417835	up	0.0280973
TCEANC	10.4119	10.1841	-0.227849	down	0.0281711
TTC39B	10.7407	10.3407	-0.39999	down	0.0282435
E4F1	11.4359	11.2262	-0.209671	down	0.0282435
CUL1	13.3332	13.49	0.156745	up	0.0282643
CSAD	11.1093	10.8499	-0.259452	down	0.0282727
LEF1	12.0941	11.6352	-0.458886	down	0.0282829
NUP37	11.6131	11.8316	0.218454	up	0.02837
SLC29A3	10.002	10.3238	0.321776	up	0.02837
SERPINF1	13.3704	13.7728	0.402405	up	0.02837
GABRB2	6.52819	4.46055	-2.06764	down	0.02837
CDC6	10.2244	10.7148	0.490323	up	0.0283833
RELB	12.4709	12.7792	0.308216	up	0.0284264
TGFBR2	14.1464	13.7579	-0.388574	down	0.0284513
PDGFD	11.1013	11.923	0.821752	up	0.0284819
WDR19	12.1181	11.6097	-0.508364	down	0.0284819
C11orf30	11.6534	11.4321	-0.22135	down	0.0284819
ZNF343	10.4871	10.3022	-0.184935	down	0.0284819
SDHD	13.6877	13.9089	0.221204	up	0.0285087
ZNF362	10.1004	9.59404	-0.50634	down	0.0285087
FAM118B	11.1111	11.313	0.2019	up	0.0285289
EFCAB11	9.06166	9.27741	0.215756	up	0.0285289
CPT1C	7.51207	7.89046	0.378396	up	0.0285928
UROS	11.4586	11.6311	0.172516	up	0.0286147
RCN1	12.5298	12.7934	0.263612	up	0.0286375
MEST	9.1703	9.65363	0.483331	up	0.0286375
HAO1	-0.652352	-0.396049	0.256303	up	0.0287732
SAMD4B	11.8689	11.6673	-0.201626	down	0.0287732
RNF14	12.2718	12.4182	0.146473	up	0.028784
CHEK2	11.0139	11.2863	0.272449	up	0.0289307
HTR3A	11.6712	13.0918	1.42056	up	0.0289703
NHLRC4	8.35957	7.9697	-0.389873	down	0.0289819
KCMF1	12.803	12.9308	0.127786	up	0.0289995
USP20	12.7127	12.533	-0.179721	down	0.0289995
ALOX15B	5.44871	6.62443	1.17572	up	0.0290329
UBXN8	9.70478	9.91941	0.214631	up	0.0290692
SEC22A	10.9313	11.1615	0.230136	up	0.0291338
CARNS1	9.10085	8.53186	-0.568987	down	0.0291338
ABHD5	9.55837	9.98396	0.425592	up	0.0292304
MUC13	0.257133	0.738761	0.481628	up	0.0292463
TC2N	12.4967	11.9929	-0.50384	down	0.0292463
PUS10	11.1154	11.5925	0.477185	up	0.0293229
TFDP2	10.8988	10.6069	-0.291891	down	0.0293229
PGS1	11.8166	11.6249	-0.191763	down	0.0293229
C5	9.75824	10.1455	0.387257	up	0.0294651
BAHD1	12.0137	11.8215	-0.192227	down	0.0294651
ELN	10.0808	10.4556	0.374794	up	0.0294679
STAT5B	14.1405	13.8402	-0.300316	down	0.0294679
UBXN7	12.5337	12.2407	-0.292961	down	0.0294679
PHACTR4	11.6323	11.4492	-0.183089	down	0.0294821
EHD2	10.3842	10.7094	0.325146	up	0.0295292
POMT1	11.4501	11.21	-0.240107	down	0.0295294
CAMK2D	13.9127	13.5943	-0.318348	down	0.0295608
CEACAM1	9.38694	10.0584	0.671487	up	0.0297184
SPAG16	10.6403	10.8822	0.241871	up	0.0297616
FAM45A	11.337	11.5426	0.205572	up	0.0297871
ZSCAN5A	8.53877	8.37061	-0.168156	down	0.0297871
PQLC3	11.477	11.7468	0.269797	up	0.0298124
CCRL2	8.896	9.30372	0.40772	up	0.0298125
MANSC4	4.51118	5.2509	0.73972	up	0.0298125
FAM47E	5.67862	5.37885	-0.299775	down	0.0298125
NUF2	11.0246	11.4891	0.464561	up	0.0298801
KIF21B	12.026	11.604	-0.422077	down	0.0298801
HHLA3	9.32979	9.70031	0.370513	up	0.0301107
GLA	11.2097	11.5181	0.308443	up	0.0301327
NRG1	5.52531	6.27059	0.745282	up	0.0301521
PRPF38B	13.8824	13.6556	-0.226832	down	0.030191
ZNF589	12.1377	11.8308	-0.306919	down	0.0302111
CDCP1	6.91801	7.3932	0.475197	up	0.0302371
TRMT44	10.0682	9.90676	-0.161429	down	0.0302371
LDB3	5.27275	5.88454	0.611792	up	0.0302444
RNF130	12.0305	12.3908	0.360283	up	0.0302607
CEACAM6	0.588372	0.00203274	-0.586339	down	0.0302613
NAA50	14.0822	14.2818	0.199599	up	0.0302752
RMI2	12.1636	12.7	0.536391	up	0.0303648
HSPA1L	8.81966	8.48712	-0.332539	down	0.0303956
DIRC2	9.00297	9.21247	0.209502	up	0.0304242
ECHDC2	11.7995	11.4311	-0.368345	down	0.0304242
FAM72A	10.0185	10.5415	0.523016	up	0.0304828
LAYN	9.66671	9.96176	0.295045	up	0.0305175
LAMB1	11.5909	11.99	0.399056	up	0.0305255
ELFN2	3.76986	2.92745	-0.842405	down	0.0306442
TAF7	14.8642	14.6889	-0.175229	down	0.0306442
ANKFY1	12.7327	12.5026	-0.230135	down	0.0306766
ACSM1	4.61333	3.99836	-0.614975	down	0.0306874
FAHD2B	10.2698	10.557	0.28724	up	0.0307633
ITGA7	9.47511	9.84206	0.366947	up	0.0308377
FIBCD1	-0.17392	0.277806	0.451726	up	0.0308377
SUSD3	11.2295	10.8968	-0.332638	down	0.0308999
ALAS1	11.9545	12.1616	0.207061	up	0.0309034
MRPL37	12.4011	12.6523	0.251192	up	0.0309034
SYNGAP1	10.2514	9.84459	-0.406788	down	0.0309034
USP48	13.2135	13.0536	-0.159923	down	0.0309034
INSM2	1.14288	1.96497	0.822095	up	0.0309125
PSMD2	13.6515	13.8135	0.162002	up	0.0309758
SUN3	2.91067	3.62259	0.711915	up	0.0310225
RNF125	10.7438	10.3947	-0.349142	down	0.0310245
PTK6	5.65082	6.04861	0.397791	up	0.0312104
IL18RAP	8.21315	8.70051	0.487358	up	0.0312352
ZNF567	10.4065	9.95266	-0.453831	down	0.0313081
POLR2C	12.6793	12.53	-0.149289	down	0.0313612
SLC39A5	2.92797	3.42567	0.497703	up	0.0315129
TMEM237	9.76802	10.0604	0.292392	up	0.0315272
ACOT13	11.2719	11.5092	0.237314	up	0.0316301
AKR1B1	13.0331	13.3131	0.28006	up	0.0316843
ANXA5	14.218	14.416	0.197994	up	0.0317042
WDR91	11.8982	12.1632	0.264995	up	0.0317042
ZCRB1	12.6276	12.9101	0.282462	up	0.0317042
MAP3K13	10.4836	10.7863	0.302674	up	0.0317042
RANBP1	13.0629	13.4062	0.343279	up	0.0317042
SDR16C5	5.70983	6.65632	0.946489	up	0.0317042
CCNT2	13.1619	12.8726	-0.28934	down	0.0317042
USP24	13.7309	13.4589	-0.271983	down	0.0317042
TRIM23	11.0132	10.7752	-0.237986	down	0.0317042
PGD	12.7291	12.9901	0.26097	up	0.0317242
PALLD	12.2266	12.625	0.398393	up	0.0317324
MFAP2	6.83392	7.47829	0.644372	up	0.0317668
NUP160	12.741	12.4688	-0.272196	down	0.0317724
SCML4	9.85383	9.39821	-0.455619	down	0.0317963
PCBP4	10.4079	10.0526	-0.355382	down	0.0318337
RNF146	12.4917	12.2812	-0.21055	down	0.031903
ADAMTS12	7.03135	7.56259	0.531236	up	0.0319103
BACH2	13.8608	13.2293	-0.631512	down	0.0319242
MCM4	12.4745	12.9396	0.465105	up	0.0319316
S100A16	10.618	10.9551	0.337064	up	0.0319396
ZNF445	11.3579	11.0681	-0.289842	down	0.0320599
PDE4C	4.10427	4.57184	0.467569	up	0.0321161
CYP27A1	11.2592	11.8005	0.541322	up	0.0321855
C12orf65	11.6224	11.4455	-0.176884	down	0.0321855
ZNF587B	10.4966	10.2892	-0.207353	down	0.032232
NANOS1	6.37959	7.03092	0.651331	up	0.0322356
SEMA4G	5.52851	5.12216	-0.406357	down	0.0322356
OR2C1	2.22645	1.55626	-0.67019	down	0.0322453
MMP9	14.3209	14.7362	0.415256	up	0.0323239
APBB1	11.6715	11.3577	-0.313831	down	0.0323239
NPHP3	11.8034	11.3541	-0.449269	down	0.0323254
TTC12	10.741	10.4724	-0.268589	down	0.0323302
SBK1	8.34709	7.94716	-0.399927	down	0.0323917
KRT78	-0.651428	-0.374553	0.276875	up	0.032458
MEF2A	13.5439	13.2006	-0.343356	down	0.0325051
CTTN	11.5737	11.8475	0.27387	up	0.0325114
LTBR	10.2105	10.5105	0.30004	up	0.0326348
NPRL2	11.6665	11.4347	-0.231806	down	0.0326348
ANKAR	8.87914	8.5989	-0.280239	down	0.0326399
ZGPAT	9.63929	9.39359	-0.245708	down	0.032727
METTL14	12.0677	11.9202	-0.14744	down	0.0327457
LILRB4	12.6928	13.2218	0.529054	up	0.0327596
GLOD5	-0.134702	0.394644	0.529345	up	0.0327596
KCNMA1	10.6529	11.2248	0.571877	up	0.0327596
EPC2	12.2072	11.8418	-0.365324	down	0.0327596
TAF3	11.235	11.0623	-0.172667	down	0.0327596
FDPS	13.2679	13.5176	0.249765	up	0.0328879
FA2H	3.01126	2.1455	-0.865761	down	0.0328955
SLC47A2	1.85227	1.11801	-0.734262	down	0.0328955
SLC2A3	12.6849	12.3408	-0.344143	down	0.0329631
ATP8B2	12.1794	11.7754	-0.40407	down	0.0329802
RIC3	10.5695	9.91397	-0.65549	down	0.0331491
COQ2	9.99653	10.2369	0.240396	up	0.0332517
C22orf31	0.312269	0.782742	0.470473	up	0.0332517
ANKRD11	13.2796	13.0633	-0.216377	down	0.0332554
BMP1	8.93559	9.25636	0.32077	up	0.0332923
OSCAR	6.84	7.36307	0.523072	up	0.0333794
LRSAM1	11.0558	10.8661	-0.189647	down	0.0334171
GAS2L3	8.18379	8.55423	0.370437	up	0.0335415
ABCF1	13.1914	13.41	0.218655	up	0.033654
WDR37	11.8185	11.5887	-0.229889	down	0.033654
NFAM1	10.273	10.658	0.385022	up	0.0336983
FCRL6	8.0104	7.48016	-0.530241	down	0.0336983
SAR1A	13.4763	13.6108	0.134477	up	0.0337614
TAS2R5	4.60667	3.38461	-1.22207	down	0.0338146
PSMA8	6.46649	7.78009	1.3136	up	0.0338963
PLA1A	10.3815	10.7971	0.415682	up	0.0339205
PLXNB1	9.66756	9.41137	-0.256184	down	0.0339296
PYHIN1	11.8876	11.3377	-0.549878	down	0.0339382
PCED1A	11.8128	11.4915	-0.321298	down	0.0339582
NIFK	12.7394	12.909	0.169526	up	0.0340984
DTL	10.2226	10.6974	0.474754	up	0.0340984
MXI1	10.977	10.7268	-0.250234	down	0.0343995
PVR	8.90676	9.19043	0.283666	up	0.0344676
BIRC7	4.54021	5.31524	0.775038	up	0.0344676
DDX58	12.1209	11.9025	-0.21839	down	0.0344962
FGFR1	11.9839	12.2291	0.245173	up	0.0345762
SLC25A19	11.4858	11.84	0.354193	up	0.0346686
[truncated: 407 more rows]
