# Supplementary material for: EZH2 alterations in follicular lymphoma: biological and clinical correlations
Source: Blood Cancer J. 2017 Apr 21;7(4):e555–. doi: 10.1038/bcj.2017.32 (PMC5436075; doi:10.1038/bcj.2017.32)
Supplement: Supplementary Table 5 [file bcj201732x7.xlsx]

## Sheet: genes_up
MSigDB collection	Gene Set Name	# Genes in Gene Set (K)	Description	# Genes in Overlap (k)	k/K	p-value	FDR q-value	Gene set also enriched in up-regulated genes from mutated samples Yes/No
Hallmark gene sets	HALLMARK_E2F_TARGETS	200	Genes encoding cell cycle related targets of E2F transcription factors.	66	0.33	1.25e-53	6.25e-52	Y
Hallmark gene sets	HALLMARK_MTORC1_SIGNALING	200	Genes up-regulated through activation of mTORC1 complex.	60	0.3	4.52e-46	1.13e-44	Y
Hallmark gene sets	HALLMARK_G2M_CHECKPOINT	200	Genes involved in the G2/M checkpoint, as in progression through the cell division cycle.	51	0.255	1.85e-35	3.08e-34	Y
Hallmark gene sets	HALLMARK_EPITHELIAL_MESENCHYMAL_TRANSITION	200	Genes defining epithelial-mesenchymal transition, as in wound healing, fibrosis and metastasis.	49	0.245	3.15e-33	3.94e-32	Y
Hallmark gene sets	HALLMARK_MYC_TARGETS_V1	200	A subgroup of genes regulated by MYC - version 1 (v1).	42	0.21	8.45e-26	8.45e-25	Y
Hallmark gene sets	HALLMARK_GLYCOLYSIS	200	Genes encoding proteins involved in glycolysis and gluconeogenesis.	39	0.195	8.23e-23	6.85e-22	Y
Hallmark gene sets	HALLMARK_ADIPOGENESIS	200	Genes up-regulated during adipocyte differentiation (adipogenesis).	32	0.16	2.43e-16	1.73e-15	Y
Hallmark gene sets	HALLMARK_FATTY_ACID_METABOLISM	158	Genes encoding proteins involved in metabolism of fatty acids.	28	0.1772	1.19e-15	7.44e-15	Y
Hallmark gene sets	HALLMARK_OXIDATIVE_PHOSPHORYLATION	200	Genes encoding proteins involved in oxidative phosphorylation.	30	0.15	1.24e-14	6.88e-14	Y
Hallmark gene sets	HALLMARK_COAGULATION	138	Genes encoding components of blood coagulation system; also up-regulated in platelets.	24	0.1739	1.97e-13	9.85e-13	Y
Hallmark gene sets	HALLMARK_CHOLESTEROL_HOMEOSTASIS	74	Genes involved in cholesterol homeostasis.	18	0.2432	4.93e-13	2.24e-12	N
Hallmark gene sets	HALLMARK_INFLAMMATORY_RESPONSE	200	Genes defining inflammatory response.	28	0.14	5.41e-13	2.25e-12	Y
Hallmark gene sets	HALLMARK_COMPLEMENT	200	Genes encoding components of the complement system, which is part of the innate immune system.	27	0.135	3.36e-12	1.2e-11	Y
Hallmark gene sets	HALLMARK_HYPOXIA	200	Genes up-regulated in response to low oxygen levels (hypoxia).	27	0.135	3.36e-12	1.2e-11	Y
Hallmark gene sets	HALLMARK_ESTROGEN_RESPONSE_LATE	200	Genes defining late response to estrogen.	25	0.125	1.14e-10	3.81e-10	Y
Hallmark gene sets	HALLMARK_UV_RESPONSE_UP	158	Genes up-regulated in response to ultraviolet (UV) radiation.	22	0.1392	1.81e-10	5.66e-10	Y
Hallmark gene sets	HALLMARK_PEROXISOME	104	Genes encoding components of peroxisome.	18	0.1731	2.16e-10	6.35e-10	Y
Hallmark gene sets	HALLMARK_SPERMATOGENESIS	135	Genes up-regulated during production of male gametes (sperm), as in spermatogenesis.	20	0.1481	3.93e-10	1.09e-09	Y
Hallmark gene sets	HALLMARK_APICAL_JUNCTION	200	Genes encoding components of apical junction complex.	24	0.12	6.23e-10	1.56e-09	Y
Hallmark gene sets	HALLMARK_TNFA_SIGNALING_VIA_NFKB	200	Genes regulated by NF-kB in response to TNF [GeneID=7124].	24	0.12	6.23e-10	1.56e-09	Y
Hallmark gene sets	HALLMARK_APOPTOSIS	161	Genes mediating programmed cell death (apoptosis) by activation of caspases.	21	0.1304	1.58e-09	3.76e-09	Y
Hallmark gene sets	HALLMARK_MITOTIC_SPINDLE	200	Genes important for mitotic spindle assembly.	23	0.115	3.24e-09	7.05e-09	Y
Hallmark gene sets	HALLMARK_XENOBIOTIC_METABOLISM	200	Genes encoding proteins involved in processing of drugs and other xenobiotics.	23	0.115	3.24e-09	7.05e-09	Y
Hallmark gene sets	HALLMARK_ANDROGEN_RESPONSE	101	Genes defining response to androgens.	16	0.1584	8.17e-09	1.7e-08	Y
Hallmark gene sets	HALLMARK_BILE_ACID_METABOLISM	112	Genes involve in metabolism of bile acids and salts.	16	0.1429	3.72e-08	7.44e-08	Y
Hallmark gene sets	HALLMARK_ESTROGEN_RESPONSE_EARLY	200	Genes defining early response to estrogen.	21	0.105	7.59e-08	1.36e-07	Y
Hallmark gene sets	HALLMARK_INTERFERON_GAMMA_RESPONSE	200	Genes up-regulated in response to IFNG [GeneID=3458].	21	0.105	7.59e-08	1.36e-07	Y
Hallmark gene sets	HALLMARK_KRAS_SIGNALING_UP	200	Genes up-regulated by KRAS activation.	21	0.105	7.59e-08	1.36e-07	Y
Hallmark gene sets	HALLMARK_DNA_REPAIR	150	Genes involved in DNA repair.	18	0.12	8.42e-08	1.45e-07	N
Hallmark gene sets	HALLMARK_ALLOGRAFT_REJECTION	200	Genes up-regulated during transplant rejection.	19	0.095	1.45e-06	2.33e-06	Y
Hallmark gene sets	HALLMARK_MYOGENESIS	200	Genes involved in development of skeletal muscle (myogenesis).	19	0.095	1.45e-06	2.33e-06	Y
Hallmark gene sets	HALLMARK_MYC_TARGETS_V2	58	A subgroup of genes regulated by MYC - version 2 (v2).	10	0.1724	2.32e-06	3.63e-06	Y
Hallmark gene sets	HALLMARK_P53_PATHWAY	200	Genes involved in p53 pathways and networks.	18	0.09	5.81e-06	8.8e-06	Y
Hallmark gene sets	HALLMARK_UNFOLDED_PROTEIN_RESPONSE	113	Genes up-regulated during unfolded protein response, a cellular stress response related to the endoplasmic reticulum.	13	0.115	8.24e-06	1.21e-05	N
Hallmark gene sets	HALLMARK_IL2_STAT5_SIGNALING	200	Genes up-regulated by STAT5 in response to IL2 stimulation.	17	0.085	2.2e-05	3.15e-05	Y
Hallmark gene sets	HALLMARK_UV_RESPONSE_DN	144	Genes down-regulated in response to ultraviolet (UV) radiation.	14	0.0972	2.61e-05	3.63e-05	Y
Hallmark gene sets	HALLMARK_APICAL_SURFACE	44	Genes encoding proteins over-represented on the apical surface of epithelial cells, e.g., important for cell polarity (apical area).	7	0.1591	0.000132	0.000178	Y
Hallmark gene sets	HALLMARK_HEME_METABOLISM	200	Genes involved in metabolism of heme (a cofactor consisting of iron and porphyrin) and erythroblast differentiation.	15	0.075	0.000263	0.000339	Y
Hallmark gene sets	HALLMARK_REACTIVE_OXIGEN_SPECIES_PATHWAY	49	Genes up-regulated by reactive oxigen species (ROS).	7	0.1429	0.000264	0.000339	N
Hallmark gene sets	HALLMARK_ANGIOGENESIS	36	Genes up-regulated during formation of blood vessels (angiogenesis).	6	0.1667	0.000308	0.000385	Y
Hallmark gene sets	HALLMARK_INTERFERON_ALPHA_RESPONSE	97	Genes up-regulated in response to alpha interferon proteins.	9	0.0928	0.000986	0.0012	N
Hallmark gene sets	HALLMARK_IL6_JAK_STAT3_SIGNALING	87	Genes up-regulated by IL6 [GeneID=3569] via STAT3 [GeneID=6774], e.g., during acute phase response.	8	0.092	0.00197	0.00234	Y
Hallmark gene sets	HALLMARK_NOTCH_SIGNALING	32	Genes up-regulated by activation of Notch signaling.	4	0.125	0.00922	0.0107	Y
Hallmark gene sets	HALLMARK_HEDGEHOG_SIGNALING	36	Genes up-regulated by activation of hedgehog signaling.	4	0.1111	0.0139	0.0158	Y
Hallmark gene sets	HALLMARK_KRAS_SIGNALING_DN	200	Genes down-regulated by KRAS activation.	11	0.055	0.0163	0.0181	N
Hallmark gene sets	HALLMARK_PROTEIN_SECRETION	96	Genes involved in protein secretion pathway.	6	0.0625	0.0397	0.0431	Y
C1_positional gene sets	chr7q22	149	Genes in cytogenetic band chr7q22	26	0.1745	1.81e-14	5.91e-12	N
C1_positional gene sets	chr7q31	117	Genes in cytogenetic band chr7q31	18	0.1538	1.57e-09	2.56e-07	Y
C1_positional gene sets	chr2p25	91	Genes in cytogenetic band chr2p25	15	0.1648	1.36e-08	1.48e-06	N
C1_positional gene sets	chr7q32	72	Genes in cytogenetic band chr7q32	13	0.1806	4.07e-08	2.76e-06	N
C1_positional gene sets	chr7q36	113	Genes in cytogenetic band chr7q36	16	0.1416	4.23e-08	2.76e-06	N
C1_positional gene sets	chr7p22	104	Genes in cytogenetic band chr7p22	15	0.1442	8.66e-08	4.7e-06	N
C1_positional gene sets	chr7p13	54	Genes in cytogenetic band chr7p13	11	0.2037	1.23e-07	5.72e-06	N
C1_positional gene sets	chr7p15	110	Genes in cytogenetic band chr7p15	15	0.1364	1.85e-07	7.52e-06	N
C1_positional gene sets	chr7q11	208	Genes in cytogenetic band chr7q11	18	0.0865	1e-05	0.000362	N
C1_positional gene sets	chr8q22	102	Genes in cytogenetic band chr8q22	12	0.1176	1.45e-05	0.000472	N
C1_positional gene sets	chr7q21	115	Genes in cytogenetic band chr7q21	12	0.1043	4.85e-05	0.00144	N
C1_positional gene sets	chr7p12	30	Genes in cytogenetic band chr7p12	6	0.2	0.000107	0.00257	N
C1_positional gene sets	chr7p21	57	Genes in cytogenetic band chr7p21	8	0.1404	0.00011	0.00257	N
C1_positional gene sets	chr7q35	57	Genes in cytogenetic band chr7q35	8	0.1404	0.00011	0.00257	N
C1_positional gene sets	chr5p15	146	Genes in cytogenetic band chr5p15	13	0.089	0.000124	0.00269	N
C1_positional gene sets	chrxp22	199	Genes in cytogenetic band chrxp22	15	0.0754	0.000249	0.00508	N
C1_positional gene sets	chr7q	13	Genes in cytogenetic band chr7q	4	0.3077	0.000271	0.0052	N
C1_positional gene sets	chr2p23	102	Genes in cytogenetic band chr2p23	10	0.098	0.000338	0.00613	N
C1_positional gene sets	chr21q22	261	Genes in cytogenetic band chr21q22	17	0.0651	0.000552	0.00947	N
C1_positional gene sets	chrxp11	287	Genes in cytogenetic band chrxp11	18	0.0627	0.000601	0.00979	N
C1_positional gene sets	chr12q23	97	Genes in cytogenetic band chr12q23	9	0.0928	0.000986	0.0153	N
C1_positional gene sets	chr2q14	71	Genes in cytogenetic band chr2q14	7	0.0986	0.0025	0.037	N
C1_positional gene sets	chr2q33	138	Genes in cytogenetic band chr2q33	10	0.0725	0.00341	0.0483	Y
C2_Canonical pathways	REACTOME_CELL_CYCLE	421	Genes involved in Cell Cycle	87	0.2067	1.34e-51	1.77e-48	Y
C2_Canonical pathways	REACTOME_CELL_CYCLE_MITOTIC	325	Genes involved in Cell Cycle, Mitotic	76	0.2338	2.55e-49	1.69e-46	Y
C2_Canonical pathways	REACTOME_DNA_REPLICATION	192	Genes involved in DNA Replication	51	0.2656	2.03e-36	9.01e-34	Y
C2_Canonical pathways	REACTOME_MITOTIC_M_M_G1_PHASES	172	Genes involved in Mitotic M-M/G1 phases	44	0.2558	7.77e-31	2.58e-28	Y
C2_Canonical pathways	NABA_MATRISOME	1028	Ensemble of genes encoding extracellular matrix and extracellular matrix-associated proteins	92	0.0895	1.06e-24	2.81e-22	Y
C2_Canonical pathways	REACTOME_S_PHASE	109	Genes involved in S Phase	31	0.2844	1.17e-23	2.6e-21	Y
C2_Canonical pathways	REACTOME_G1_S_TRANSITION	112	Genes involved in G1/S Transition	31	0.2768	2.91e-23	5.52e-21	Y
C2_Canonical pathways	REACTOME_MITOTIC_G1_G1_S_PHASES	137	Genes involved in Mitotic G1-G1/S phases	33	0.2409	1.43e-22	2.37e-20	Y
C2_Canonical pathways	REACTOME_CELL_CYCLE_CHECKPOINTS	124	Genes involved in Cell Cycle Checkpoints	31	0.25	8.25e-22	1.22e-19	N
C2_Canonical pathways	KEGG_CELL_CYCLE	128	Cell cycle	29	0.2266	3.25e-19	4.32e-17	Y
C2_Canonical pathways	REACTOME_ADAPTIVE_IMMUNE_SYSTEM	539	Genes involved in Adaptive Immune System	57	0.1058	4.95e-19	5.99e-17	Y
C2_Canonical pathways	REACTOME_SYNTHESIS_OF_DNA	92	Genes involved in Synthesis of DNA	25	0.2717	8.07e-19	8.94e-17	N
C2_Canonical pathways	REACTOME_IMMUNE_SYSTEM	933	Genes involved in Immune System	76	0.0815	3.08e-18	3.15e-16	Y
C2_Canonical pathways	REACTOME_G2_M_CHECKPOINTS	45	Genes involved in G2/M Checkpoints	18	0.4	2.37e-17	2.25e-15	N
C2_Canonical pathways	REACTOME_EXTRACELLULAR_MATRIX_ORGANIZATION	87	Genes involved in Extracellular matrix organization	23	0.2644	3.9e-17	3.46e-15	Y
C2_Canonical pathways	REACTOME_MITOTIC_PROMETAPHASE	87	Genes involved in Mitotic Prometaphase	22	0.2529	5.28e-16	4.38e-14	N
C2_Canonical pathways	REACTOME_M_G1_TRANSITION	81	Genes involved in M/G1 Transition	21	0.2593	1.4e-15	1.1e-13	N
C2_Canonical pathways	NABA_ECM_REGULATORS	238	Genes encoding enzymes and their regulators involved in the remodeling of the extracellular matrix	33	0.1387	6.2e-15	4.58e-13	Y
C2_Canonical pathways	REACTOME_METABOLISM_OF_LIPIDS_AND_LIPOPROTEINS	478	Genes involved in Metabolism of lipids and lipoproteins	47	0.0983	1e-14	7.01e-13	Y
C2_Canonical pathways	NABA_CORE_MATRISOME	275	Ensemble of genes encoding core extracellular matrix including ECM glycoproteins, collagens and proteoglycans	35	0.1273	1.33e-14	8.83e-13	Y
C2_Canonical pathways	REACTOME_HIV_INFECTION	207	Genes involved in HIV Infection	30	0.1449	3.17e-14	2.01e-12	N
C2_Canonical pathways	PID_INTEGRIN1_PATHWAY	66	Beta1 integrin cell surface interactions	18	0.2727	5.65e-14	3.42e-12	Y
C2_Canonical pathways	REACTOME_DNA_STRAND_ELONGATION	30	Genes involved in DNA strand elongation	13	0.4333	1.89e-13	1.09e-11	N
C2_Canonical pathways	REACTOME_ACTIVATION_OF_ATR_IN_RESPONSE_TO_REPLICATION_STRESS	38	Genes involved in Activation of ATR in response to replication stress	14	0.3684	3.31e-13	1.84e-11	N
C2_Canonical pathways	NABA_MATRISOME_ASSOCIATED	753	Ensemble of genes encoding ECM-associated proteins including ECM-affilaited proteins, ECM regulators and secreted factors	57	0.0757	1.12e-12	5.94e-11	Y
C2_Canonical pathways	REACTOME_COLLAGEN_FORMATION	58	Genes involved in Collagen formation	16	0.2759	1.16e-12	5.95e-11	N
C2_Canonical pathways	REACTOME_E2F_MEDIATED_REGULATION_OF_DNA_REPLICATION	35	Genes involved in E2F mediated regulation of DNA replication	13	0.3714	2.07e-12	1.02e-10	N
C2_Canonical pathways	KEGG_DNA_REPLICATION	36	DNA replication	13	0.3611	3.16e-12	1.5e-10	N
C2_Canonical pathways	REACTOME_CHROMOSOME_MAINTENANCE	122	Genes involved in Chromosome Maintenance	21	0.1721	7.67e-12	3.51e-10	N
C2_Canonical pathways	REACTOME_ASSEMBLY_OF_THE_PRE_REPLICATIVE_COMPLEX	65	Genes involved in Assembly of the pre-replicative complex	16	0.2462	7.96e-12	3.52e-10	N
C2_Canonical pathways	REACTOME_G1_S_SPECIFIC_TRANSCRIPTION	19	Genes involved in G1/S-Specific Transcription	10	0.5263	1.03e-11	4.43e-10	N
C2_Canonical pathways	REACTOME_AXON_GUIDANCE	251	Genes involved in Axon guidance	29	0.1155	2.68e-11	1.08e-09	Y
C2_Canonical pathways	REACTOME_CLASS_I_MHC_MEDIATED_ANTIGEN_PROCESSING_PRESENTATION	251	Genes involved in Class I MHC mediated antigen processing & presentation	29	0.1155	2.68e-11	1.08e-09	N
C2_Canonical pathways	REACTOME_HOST_INTERACTIONS_OF_HIV_FACTORS	132	Genes involved in Host Interactions of HIV factors	21	0.1591	3.63e-11	1.42e-09	N
C2_Canonical pathways	KEGG_ECM_RECEPTOR_INTERACTION	84	ECM-receptor interaction	17	0.2024	5.17e-11	1.96e-09	Y
C2_Canonical pathways	REACTOME_ACTIVATION_OF_THE_PRE_REPLICATIVE_COMPLEX	31	Genes involved in Activation of the pre-replicative complex	11	0.3548	1.88e-10	6.94e-09	N
C2_Canonical pathways	REACTOME_HEMOSTASIS	466	Genes involved in Hemostasis	39	0.0837	2.39e-10	8.41e-09	Y
C2_Canonical pathways	KEGG_P53_SIGNALING_PATHWAY	69	p53 signaling pathway	15	0.2174	2.41e-10	8.41e-09	Y
C2_Canonical pathways	PID_FOXM1_PATHWAY	40	FOXM1 transcription factor network	12	0.3	2.63e-10	8.97e-09	Y
C2_Canonical pathways	KEGG_PATHOGENIC_ESCHERICHIA_COLI_INFECTION	59	Pathogenic Escherichia coli infection	14	0.2373	2.74e-10	9.1e-09	N
C2_Canonical pathways	REACTOME_METABOLISM_OF_AMINO_ACIDS_AND_DERIVATIVES	200	Genes involved in Metabolism of amino acids and derivatives	24	0.12	6.23e-10	2.02e-08	N
C2_Canonical pathways	KEGG_FOCAL_ADHESION	201	Focal adhesion	24	0.1194	6.9e-10	2.13e-08	Y
C2_Canonical pathways	PID_INTEGRIN3_PATHWAY	43	Beta3 integrin cell surface interactions	12	0.2791	6.72e-10	2.13e-08	N
C2_Canonical pathways	KEGG_OOCYTE_MEIOSIS	114	Oocyte meiosis	18	0.1579	1.02e-09	3.08e-08	N
C2_Canonical pathways	REACTOME_CYCLIN_E_ASSOCIATED_EVENTS_DURING_G1_S_TRANSITION_	65	Genes involved in Cyclin E associated events during G1/S transition	14	0.2154	1.09e-09	3.21e-08	N
C2_Canonical pathways	KEGG_HOMOLOGOUS_RECOMBINATION	28	Homologous recombination	10	0.3571	1.19e-09	3.43e-08	N
C2_Canonical pathways	KEGG_PEROXISOME	78	Peroxisome	15	0.1923	1.49e-09	4.21e-08	N
C2_Canonical pathways	PID_SYNDECAN_1_PATHWAY	46	Syndecan-1-mediated signaling events	12	0.2609	1.59e-09	4.39e-08	N
C2_Canonical pathways	REACTOME_ORC1_REMOVAL_FROM_CHROMATIN	67	Genes involved in Orc1 removal from chromatin	14	0.209	1.66e-09	4.5e-08	N
C2_Canonical pathways	REACTOME_MHC_CLASS_II_ANTIGEN_PRESENTATION	91	Genes involved in MHC class II antigen presentation	16	0.1758	1.7e-09	4.51e-08	Y
C3_motif gene sets	GGGCGGR_V$SP1_Q6	2940	Genes with promoter regions [-2kb,2kb] around transcription start site containing the motif GGGCGGR which matches annotation for SP1: Sp1 transcription factor	225	0.0765	3.03e-49	2.54e-46	Y
C3_motif gene sets	TGGAAA_V$NFAT_Q4_01	1896	Genes with promoter regions [-2kb,2kb] around transcription start site containing the motif TGGAAA which matches annotation for NFAT<br> NFATC	135	0.0712	4.27e-26	1.66e-23	Y
C3_motif gene sets	CTTTGT_V$LEF1_Q2	1972	Genes with promoter regions [-2kb,2kb] around transcription start site containing the motif CTTTGT which matches annotation for LEF1: lymphoid enhancer-binding factor 1	138	0.07	5.97e-26	1.66e-23	Y
C3_motif gene sets	TGANTCA_V$AP1_C	1121	Genes with promoter regions [-2kb,2kb] around transcription start site containing the motif TGANTCA which matches annotation for JUN: jun oncogene	97	0.0865	6.56e-25	1.37e-22	Y
C3_motif gene sets	AACTTT_UNKNOWN	1890	Genes with promoter regions [-2kb,2kb] around transcription start site containing motif AACTTT. Motif does not match any known transcription factor	129	0.0683	2.57e-23	4.29e-21	Y
C3_motif gene sets	GGGAGGRR_V$MAZ_Q6	2274	Genes with promoter regions [-2kb,2kb] around transcription start site containing the motif GGGAGGRR which matches annotation for MAZ: MYC-associated zinc finger protein (purine-binding transcription factor)	143	0.0629	1.98e-22	2.76e-20	Y
C3_motif gene sets	CAGGTG_V$E12_Q6	2485	Genes with promoter regions [-2kb,2kb] around transcription start site containing the motif CAGGTG which matches annotation for TCF3: transcription factor 3 (E2A immunoglobulin enhancer binding factors E12/E47)	151	0.0608	3.13e-22	3.74e-20	Y
C3_motif gene sets	V$E2F1_Q6	232	Genes with promoter regions [-2kb,2kb] around transcription start site containing the motif TTTSGCGS which matches annotation for E2F1: E2F transcription factor 1	39	0.1681	2.16e-20	2.26e-18	Y
C3_motif gene sets	TGACCTY_V$ERR1_Q2	1043	Genes with promoter regions [-2kb,2kb] around transcription start site containing the motif TGACCTY which matches annotation for ESRRA: estrogen-related receptor alpha	84	0.0805	9.79e-20	8.18e-18	Y
C3_motif gene sets	RCGCANGCGY_V$NRF1_Q6	918	Genes with promoter regions [-2kb,2kb] around transcription start site containing the motif RCGCANGCGY which matches annotation for NRF1: nuclear respiratory factor 1	78	0.085	9.38e-20	8.18e-18	N
C3_motif gene sets	GATTGGY_V$NFY_Q6_01	1160	Genes with promoter regions [-2kb,2kb] around transcription start site containing motif GATTGGY. Motif does not match any known transcription factor	88	0.0759	5.72e-19	4.35e-17	Y
C3_motif gene sets	V$E2F_Q3	227	Genes with promoter regions [-2kb,2kb] around transcription start site containing motif TTTCGCGC. Motif does not match any known transcription factor	36	0.1586	4.45e-18	3.1e-16	Y
C3_motif gene sets	TTGTTT_V$FOXO4_01	2061	Genes with promoter regions [-2kb,2kb] around transcription start site containing the motif TTGTTT which matches annotation for MLLT7: myeloid/lymphoid or mixed-lineage leukemia (trithorax homolog, Drosophila); translocated to, 7	124	0.0602	5.38e-18	3.46e-16	Y
C3_motif gene sets	CAGCTG_V$AP4_Q5	1524	Genes with promoter regions [-2kb,2kb] around transcription start site containing the motif CAGCTG which matches annotation for REPIN1: replication initiator 1	101	0.0663	1.53e-17	9.16e-16	Y
C3_motif gene sets	V$E2F4DP1_01	239	Genes with promoter regions [-2kb,2kb] around transcription start site containing the motif TTTSGCGC which matches annotation for E2F4: E2F transcription factor 4, p107/p130-binding<br> TFDP1: transcription factor Dp-1	36	0.1506	2.46e-17	1.37e-15	Y
C3_motif gene sets	V$E2F_Q4_01	237	Genes with promoter regions [-2kb,2kb] around transcription start site containing the motif NCSCGCSAAAN which matches annotation for E2F<br> TFDP1: transcription factor Dp-1	35	0.1477	1.28e-16	6.71e-15	Y
C3_motif gene sets	V$E2F1DP1_01	235	Genes with promoter regions [-2kb,2kb] around transcription start site containing the motif TTTCSCGC which matches annotation for E2F1: E2F transcription factor 1<br> TFDP1: transcription factor Dp-1	33	0.1404	4.26e-15	1.78e-13	N
C3_motif gene sets	V$E2F1DP2_01	235	Genes with promoter regions [-2kb,2kb] around transcription start site containing the motif TTTSSCGC which matches annotation for E2F1: E2F transcription factor 1<br> TFDP2: transcription factor Dp-2 (E2F dimerization partner 2)	33	0.1404	4.26e-15	1.78e-13	N
C3_motif gene sets	V$E2F4DP2_01	235	Genes with promoter regions [-2kb,2kb] around transcription start site containing the motif TTTCSCGC which matches annotation for E2F4: E2F transcription factor 4, p107/p130-binding<br> TFDP2: transcription factor Dp-2 (E2F dimerization partner 2)	33	0.1404	4.26e-15	1.78e-13	N
C3_motif gene sets	V$E2F_02	235	Genes with promoter regions [-2kb,2kb] around transcription start site containing motif TTTSGCGC. Motif does not match any known transcription factor	33	0.1404	4.26e-15	1.78e-13	N
C3_motif gene sets	RGAANNTTC_V$HSF1_01	446	Genes with promoter regions [-2kb,2kb] around transcription start site containing the motif RGAANNTTC which matches annotation for HSF1: heat shock transcription factor 1	45	0.1009	1.46e-14	5.81e-13	N
C3_motif gene sets	V$E2F_Q6	232	Genes with promoter regions [-2kb,2kb] around transcription start site containing motif TTTSGCGS. Motif does not match any known transcription factor	32	0.1379	1.85e-14	7.02e-13	Y
C3_motif gene sets	V$E2F_Q4	234	Genes with promoter regions [-2kb,2kb] around transcription start site containing motif TTTSGCGS. Motif does not match any known transcription factor	32	0.1368	2.36e-14	8.58e-13	Y
C3_motif gene sets	RYTTCCTG_V$ETS2_B	1085	Genes with promoter regions [-2kb,2kb] around transcription start site containing the motif RYTTCCTG which matches annotation for ETS2: v-ets erythroblastosis virus E26 oncogene homolog 2 (avian)	75	0.0691	3.17e-14	1.1e-12	Y
C3_motif gene sets	SGCGSSAAA_V$E2F1DP2_01	168	Genes with promoter regions [-2kb,2kb] around transcription start site containing the motif SGCGSSAAA which matches annotation for E2F1: E2F transcription factor 1<br> TFDP1: transcription factor Dp-1<br> RB1: retinoblastoma 1 (including osteosarcoma)	27	0.1607	4.63e-14	1.55e-12	N
C3_motif gene sets	V$E2F1_Q4_01	228	Genes with promoter regions [-2kb,2kb] around transcription start site containing the motif TTTSGCGSG which matches annotation for E2F<br> TFDP1: transcription factor Dp-1	31	0.136	7.02e-14	2.26e-12	N
C3_motif gene sets	V$E2F1_Q4	244	Genes with promoter regions [-2kb,2kb] around transcription start site containing the motif NTTSGCGG which matches annotation for E2F1: E2F transcription factor 1	32	0.1311	7.73e-14	2.39e-12	N
C3_motif gene sets	SCGGAAGY_V$ELK1_02	1199	Genes with promoter regions [-2kb,2kb] around transcription start site containing the motif SCGGAAGY which matches annotation for ELK1: ELK1, member of ETS oncogene family	79	0.0659	8.02e-14	2.4e-12	N
C3_motif gene sets	CACGTG_V$MYC_Q2	1032	Genes with promoter regions [-2kb,2kb] around transcription start site containing the motif CACGTG which matches annotation for MYC: v-myc myelocytomatosis viral oncogene homolog (avian)	71	0.0688	1.96e-13	5.66e-12	Y
C3_motif gene sets	V$E2F1_Q3	244	Genes with promoter regions [-2kb,2kb] around transcription start site containing the motif NKTSSCGC which matches annotation for E2F1: E2F transcription factor 1	31	0.127	4.47e-13	1.24e-11	N
C3_motif gene sets	V$E2F1DP1RB_01	231	Genes with promoter regions [-2kb,2kb] around transcription start site containing the motif TTTSGCGC which matches annotation for E2F1: E2F transcription factor 1<br> TFDP1: transcription factor Dp-1<br> RB1: retinoblastoma 1 (including osteosarcoma)	30	0.1299	5.96e-13	1.61e-11	N
C3_motif gene sets	V$E2F_Q3_01	235	Genes with promoter regions [-2kb,2kb] around transcription start site containing the motif TTTSGCGSG which matches annotation for E2F<br> TFDP1: transcription factor Dp-1	30	0.1277	9.36e-13	2.45e-11	N
C3_motif gene sets	GGGTGGRR_V$PAX4_03	1294	Genes with promoter regions [-2kb,2kb] around transcription start site containing the motif GGGTGGRR which matches annotation for PAX4: paired box gene 4	80	0.0618	1.48e-12	3.74e-11	Y
C3_motif gene sets	V$E2F_Q6_01	240	Genes with promoter regions [-2kb,2kb] around transcription start site containing the motif NKCGCGCSAAAN which matches annotation for E2F<br> TFDP1: transcription factor Dp-1	30	0.125	1.62e-12	3.99e-11	N
C3_motif gene sets	V$E2F_03	245	Genes with promoter regions [-2kb,2kb] around transcription start site containing motif TTTSGCGCGMNR. Motif does not match any known transcription factor	30	0.1224	2.77e-12	6.61e-11	Y
C3_motif gene sets	GGGYGTGNY_UNKNOWN	664	Genes with promoter regions [-2kb,2kb] around transcription start site containing motif GGGYGTGNY. Motif does not match any known transcription factor	50	0.0753	3.31e-11	7.68e-10	N
C3_motif gene sets	V$NFY_01	254	Genes with promoter regions [-2kb,2kb] around transcription start site containing motif NNNRRCCAATSRGNNN. Motif does not match any known transcription factor	28	0.1102	1.77e-10	4e-09	N
C3_motif gene sets	V$E2F1_Q6_01	238	Genes with promoter regions [-2kb,2kb] around transcription start site containing the motif NTTTCGCGCS which matches annotation for E2F1: E2F transcription factor 1	27	0.1134	1.95e-10	4.29e-09	N
C3_motif gene sets	TGCCTTA,MIR-124A	552	Targets of MicroRNA TGCCTTA,MIR-124A	43	0.0779	2.77e-10	5.93e-09	Y
C3_motif gene sets	CTTTAAR_UNKNOWN	972	Genes with promoter regions [-2kb,2kb] around transcription start site containing motif CTTTAAR. Motif does not match any known transcription factor	61	0.0628	3.96e-10	8.28e-09	N
C3_motif gene sets	WGGAATGY_V$TEF1_Q6	378	Genes with promoter regions [-2kb,2kb] around transcription start site containing the motif WGGAATGY which matches annotation for TEAD1: TEA domain family member 1 (SV40 transcriptional enhancer factor)	34	0.0899	5.2e-10	1.06e-08	N
C3_motif gene sets	V$HSF2_01	250	Genes with promoter regions [-2kb,2kb] around transcription start site containing the motif NGAANNWTCK which matches annotation for HSF2: heat shock transcription factor 2	27	0.108	5.9e-10	1.17e-08	N
C3_motif gene sets	TTCYRGAA_UNKNOWN	326	Genes with promoter regions [-2kb,2kb] around transcription start site containing motif TTCYRGAA. Motif does not match any known transcription factor	31	0.0951	7.78e-10	1.51e-08	N
C3_motif gene sets	V$NRF2_Q4	255	Genes with promoter regions [-2kb,2kb] around transcription start site containing the motif NTGCTGAGTCAKN which matches annotation for NFE2L2: nuclear factor (erythroid-derived 2)-like 2	27	0.1059	9.16e-10	1.74e-08	N
C3_motif gene sets	TTANTCA_UNKNOWN	952	Genes with promoter regions [-2kb,2kb] around transcription start site containing motif TTANTCA. Motif does not match any known transcription factor	59	0.062	1.23e-09	2.27e-08	Y
C3_motif gene sets	TGTTTGY_V$HNF3_Q6	738	Genes with promoter regions [-2kb,2kb] around transcription start site containing the motif TGTTTGY which matches annotation for FOXA1: forkhead box A1	50	0.0678	1.25e-09	2.27e-08	N
C3_motif gene sets	TGGTGCT,MIR-29A,MIR-29B,MIR-29C	521	Targets of MicroRNA TGGTGCT,MIR-29A,MIR-29B,MIR-29C	40	0.0768	1.75e-09	3.11e-08	Y
C3_motif gene sets	TGCGCANK_UNKNOWN	545	Genes with promoter regions [-2kb,2kb] around transcription start site containing motif TGCGCANK. Motif does not match any known transcription factor	41	0.0752	1.99e-09	3.46e-08	N
C3_motif gene sets	TATAAA_V$TATA_01	1296	Genes with promoter regions [-2kb,2kb] around transcription start site containing the motif TATAAA which matches annotation for TAF<br> TATA	72	0.0556	2.12e-09	3.61e-08	Y
C3_motif gene sets	TGACCTTG_V$SF1_Q6	249	Genes with promoter regions [-2kb,2kb] around transcription start site containing the motif TGACCTTG which matches annotation for SF1: splicing factor 1	26	0.1044	2.51e-09	4.2e-08	N
C6_Oncogenic signatures	RB_P107_DN.V1_UP	140	Genes up-regulated in primary keratinocytes from RB1 and RBL1 [Gene ID=5925, 5933] skin specific knockout mice.	41	0.2929	2.08e-31	3.92e-29	Y
C6_Oncogenic signatures	CSR_LATE_UP.V1_UP	172	Genes up-regulated in late serum response of CRL 2091 cells (foreskin fibroblasts).	42	0.2442	1.32e-28	1.24e-26	Y
C6_Oncogenic signatures	NFE2L2.V2	481	Genes up-regulated in MEF cells (embryonic fibroblasts) with knockout of NFE2L2 [Gene ID=4780] gene.	54	0.1123	2.92e-19	1.84e-17	Y
C6_Oncogenic signatures	MTOR_UP.V1_UP	170	Genes up-regulated by everolimus [PubChem = 6442177] in prostate tissue.	27	0.1588	6.24e-14	2.95e-12	N
C6_Oncogenic signatures	RPS14_DN.V1_DN	187	Genes down-regulated in CD34+ hematopoietic progenitor cells after knockdown of RPS14 [Gene ID=6208] by RNAi.	28	0.1497	9.84e-14	3.72e-12	Y
C6_Oncogenic signatures	VEGF_A_UP.V1_DN	193	Genes down-regulated in HUVEC cells (endothelium) by treatment with VEGFA [Gene ID=7422].	28	0.1451	2.2e-13	6.93e-12	Y
C6_Oncogenic signatures	SNF5_DN.V1_UP	177	Genes up-regulated in MEF cells (embryonic fibroblasts) with knockout of SNF5 [Gene ID=6598] gene.	25	0.1412	7.69e-12	1.85e-10	Y
C6_Oncogenic signatures	P53_DN.V1_DN	192	Genes down-regulated in NCI-60 panel of cell lines with mutated TP53 [Gene ID=7157].	26	0.1354	7.84e-12	1.85e-10	Y
C6_Oncogenic signatures	HOXA9_DN.V1_UP	194	Genes up-regulated in MOLM-14 cells (AML) with knockdown of HOXA9 [Gene ID=3205] gene by RNAi vs controls.	26	0.134	9.96e-12	2.09e-10	Y
C6_Oncogenic signatures	AKT_UP.V1_UP	172	Genes up-regulated in mouse prostate by transgenic expression of human AKT1 gene [Gene ID=207] vs controls.	24	0.1395	2.61e-11	4.93e-10	N
C6_Oncogenic signatures	RPS14_DN.V1_UP	192	Genes up-regulated in CD34+ hematopoietic progenitor cells after knockdown of RPS14 [Gene ID=6208] by RNAi.	25	0.1302	4.69e-11	8.05e-10	Y
C6_Oncogenic signatures	RB_DN.V1_UP	137	Genes up-regulated in primary keratinocytes from RB1 [Gene ID=5925] skin specific knockout mice.	21	0.1533	7.47e-11	1.18e-09	N
C6_Oncogenic signatures	AKT_UP_MTOR_DN.V1_UP	184	Genes up-regulated by everolimus [PubChem = 6442177] in mouse prostate tissue transgenically expressing human AKT1 gene [Gene ID=207] vs untreated controls.	23	0.125	6.27e-10	9.12e-09	N
C6_Oncogenic signatures	SIRNA_EIF4GI_DN	99	Genes down-regulated in MCF10A cells vs knockdown of EIF4G1 [Gene ID=1981] gene by RNAi.	17	0.1717	7.75e-10	1.05e-08	N
C6_Oncogenic signatures	CAHOY_ASTROCYTIC	100	Genes up-regulated in astrocytes.	17	0.17	9.11e-10	1.15e-08	Y
C6_Oncogenic signatures	E2F1_UP.V1_UP	189	Genes up-regulated in mouse fibroblasts over-expressing E2F1 [Gene ID=1869] gene.	23	0.1217	1.07e-09	1.26e-08	Y
C6_Oncogenic signatures	HOXA9_DN.V1_DN	195	Genes down-regulated in MOLM-14 cells (AML) with knockdown of HOXA9 [Gene ID=3205] gene by RNAi vs controls.	23	0.1179	1.98e-09	2.2e-08	Y
C6_Oncogenic signatures	E2F3_UP.V1_UP	196	Genes up-regulated in primary epithelial breast cancer cell culture over-expressing E2F3 [Gene ID=1871] gene.	23	0.1173	2.19e-09	2.3e-08	Y
C6_Oncogenic signatures	GCNP_SHH_UP_LATE.V1_UP	183	Genes up-regulated in granule cell neuron precursors (GCNPs) after stimulation with Shh for 24h.	22	0.1202	3.08e-09	3.07e-08	Y
C6_Oncogenic signatures	LTE2_UP.V1_UP	190	Genes up-regulated in MCF-7 cells (breast cancer) positive for ESR1 [Gene ID=2099] MCF-7 cells (breast cancer) and long-term adapted for estrogen-independent growth.	22	0.1158	6.23e-09	5.89e-08	Y
C6_Oncogenic signatures	PRC2_EZH2_UP.V1_UP	195	Genes up-regulated in TIG3 cells (fibroblasts) upon knockdown of EZH2 [Gene ID=2146] gene.	22	0.1128	1.01e-08	9.08e-08	Y
C6_Oncogenic signatures	RAF_UP.V1_UP	196	Genes up-regulated in MCF-7 cells (breast cancer) positive for ESR1 [Gene ID=2099] MCF-7 cells (breast cancer) stably over-expressing constitutively active RAF1 [Gene ID=5894] gene.	22	0.1122	1.11e-08	9.53e-08	Y
C6_Oncogenic signatures	RAPA_EARLY_UP.V1_UP	183	Genes up-regulated in BJAB (lymphoma) cells by rapamycin (sirolimus) [PubChem = 6610346].	21	0.1148	1.61e-08	1.27e-07	N
C6_Oncogenic signatures	CAMP_UP.V1_UP	200	Genes up-regulated in primary thyrocyte cultures in response to cAMP signaling pathway activation by thyrotropin (TSH).	22	0.11	1.61e-08	1.27e-07	N
C6_Oncogenic signatures	ESC_V6.5_UP_EARLY.V1_DN	172	Genes down-regulated during early stages of differentiation of embryoid bodies from V6.5 embryonic stem cells.	20	0.1163	2.8e-08	2.12e-07	N
C6_Oncogenic signatures	RB_DN.V1_DN	126	Genes down-regulated in primary keratinocytes from RB1 [Gene ID=5925] skin specific knockout mice.	17	0.1349	3.35e-08	2.44e-07	N
C6_Oncogenic signatures	MTOR_UP.N4.V1_UP	196	Genes up-regulated in CEM-C1 cells (T-CLL) by rapamycin (sirolimus) [PubChem = 6610346], an mTOR pathway inhibitor.	21	0.1071	5.35e-08	3.75e-07	Y
C6_Oncogenic signatures	TBK1.DF_UP	290	Genes up-regulated in epithelial lung cancer cell lines upon over-expression of an oncogenic form of KRAS [Gene ID=3845] gene and knockdown of TBK1 [Gene ID=29110] gene by RNAi.	26	0.0897	5.84e-08	3.94e-07	Y
C6_Oncogenic signatures	CSR_EARLY_UP.V1_UP	164	Genes up-regulated in early serum response of CRL 2091 cells (foreskin fibroblasts).	19	0.1159	6.56e-08	4.28e-07	N
C6_Oncogenic signatures	CSR_LATE_UP.V1_DN	170	Genes down-regulated in late serum response of CRL 2091 cells (foreskin fibroblasts).	19	0.1118	1.17e-07	7.35e-07	N
C6_Oncogenic signatures	JNK_DN.V1_DN	191	Genes down-regulated in JNK inhibitor-treated (SP600125[PubChem=8515]) keratinocytes.	20	0.1047	1.61e-07	9.81e-07	N
C6_Oncogenic signatures	MEL18_DN.V1_UP	141	Genes up-regulated in DAOY cells (medulloblastoma) upon knockdown of PCGF2 [Gene ID=7703] gene by RNAi.	17	0.1206	1.79e-07	1.05e-06	Y
C6_Oncogenic signatures	EGFR_UP.V1_UP	193	Genes up-regulated in MCF-7 cells (breast cancer) positive for ESR1 [Gene ID=2099] and engineered to express ligand-activatable EGFR [Gene ID=1956].	20	0.1036	1.91e-07	1.06e-06	Y
C6_Oncogenic signatures	PRC2_EED_UP.V1_DN	193	Genes down-regulated in TIG3 cells (fibroblasts) upon knockdown of EED [Gene ID=8726] gene.	20	0.1036	1.91e-07	1.06e-06	Y
C6_Oncogenic signatures	STK33_UP	293	Genes up-regulated in NOMO-1 and SKM-1 cells (AML) after knockdown of STK33 [Gene ID=65975] by RNAi.	25	0.0853	2.68e-07	1.41e-06	Y
C6_Oncogenic signatures	BMI1_DN_MEL18_DN.V1_UP	145	Genes up-regulated in DAOY cells (medulloblastoma) upon knockdown of BMI1 and PCGF2 [Gene ID=648, 7703] genes by RNAi.	17	0.1172	2.68e-07	1.41e-06	Y
C6_Oncogenic signatures	STK33_NOMO_UP	294	Genes up-regulated in NOMO-1 cells (AML) after knockdown of STK33 [Gene ID=65975] by RNAi.	25	0.085	2.86e-07	1.46e-06	Y
C6_Oncogenic signatures	CAHOY_ASTROGLIAL	100	Genes up-regulated in astrogia cells.	14	0.14	3.38e-07	1.68e-06	Y
C6_Oncogenic signatures	AKT_UP_MTOR_DN.V1_DN	183	Genes down-regulated by everolimus [PubChem = 6442177] in mouse prostate tissue transgenically expressing human AKT1 gene [Gene ID=207] vs untreated controls.	19	0.1038	3.72e-07	1.8e-06	N
C6_Oncogenic signatures	TBK1.DN.48HRS_DN	50	Genes down-regulated in epithelial lung cancer cell lines upon over-expression of an oncogenic form of KRAS [Gene ID=3845] gene and knockdown of TBK1 [Gene ID=29110] gene by RNAi.	10	0.2	5.52e-07	2.61e-06	N
C6_Oncogenic signatures	KRAS.DF.V1_UP	193	Genes up-regulated in epithelial lung cancer cell lines over-expressing an oncogenic form of KRAS [Gene ID=3845] gene.	19	0.0984	8.43e-07	3.79e-06	Y
C6_Oncogenic signatures	ATF2_S_UP.V1_UP	193	Genes up-regulated in myometrial cells over-expressing a shortened splice form of ATF2 [Gene ID=1386] gene.	19	0.0984	8.43e-07	3.79e-06	N
C6_Oncogenic signatures	EGFR_UP.V1_DN	196	Genes down-regulated in MCF-7 cells (breast cancer) positive for ESR1 [Gene ID=2099] and engineered to express ligand-activatable EGFR [Gene ID=1956].	19	0.0969	1.07e-06	4.68e-06	N
C6_Oncogenic signatures	RB_P107_DN.V1_DN	128	Genes down-regulated in primary keratinocytes from RB1 and RBL1 [Gene ID=5925, 5933] skin specific knockout mice.	15	0.1172	1.34e-06	5.7e-06	N
C6_Oncogenic signatures	ALK_DN.V1_UP	145	Genes up-regulated in DAOY cells (medulloblastoma) upon knockdown of ALK [Gene ID=238] gene by RNAi.	16	0.1103	1.36e-06	5.7e-06	N
C6_Oncogenic signatures	BMI1_DN.V1_UP	147	Genes up-regulated in DAOY cells (medulloblastoma) upon knockdown of BMI1 [Gene ID=648] gene by RNAi.	16	0.1088	1.63e-06	6.69e-06	Y
C6_Oncogenic signatures	CORDENONSI_YAP_CONSERVED_SIGNATURE	57	YAP conserved signature.	10	0.1754	1.97e-06	7.8e-06	Y
C6_Oncogenic signatures	PKCA_DN.V1_DN	167	Genes down-regulated in small intenstine in PRKCA [Gene ID=5578] knockout mice.	17	0.1018	1.98e-06	7.8e-06	N
C6_Oncogenic signatures	ESC_J1_UP_LATE.V1_UP	191	Genes up-regulated during late stages of differentiation of embryoid bodies from J1 embryonic stem cells.	18	0.0942	3.04e-06	1.17e-05	Y
C6_Oncogenic signatures	E2F1_UP.V1_DN	193	Genes down-regulated in mouse fibroblasts over-expressing E2F1 [Gene ID=1869] gene.	18	0.0933	3.52e-06	1.33e-05	Y

## Sheet: genes_down
MSigDB collection	Gene Set Name	# Genes in Gene Set (K)	Description	# Genes in Overlap (k)	k/K	p-value	FDR q-value	Gene set also enriched in down-regulated genes from mutated samples Yes/No
Hallmark gene sets	HALLMARK_HEME_METABOLISM	200	Genes involved in metabolism of heme (a cofactor consisting of iron and porphyrin) and erythroblast differentiation.	18	0.09	1.3e-06	6.48e-05	Y
Hallmark gene sets	HALLMARK_MITOTIC_SPINDLE	200	Genes important for mitotic spindle assembly.	16	0.08	2.18e-05	0.000546	N
Hallmark gene sets	HALLMARK_UV_RESPONSE_DN	144	Genes down-regulated in response to ultraviolet (UV) radiation.	12	0.0833	0.000154	0.00256	N
Hallmark gene sets	HALLMARK_APOPTOSIS	161	Genes mediating programmed cell death (apoptosis) by activation of caspases.	12	0.0745	0.000431	0.00458	N
Hallmark gene sets	HALLMARK_INTERFERON_ALPHA_RESPONSE	97	Genes up-regulated in response to alpha interferon proteins.	9	0.0928	0.000458	0.00458	N
Hallmark gene sets	HALLMARK_BILE_ACID_METABOLISM	112	Genes involve in metabolism of bile acids and salts.	9	0.0804	0.00129	0.0108	N
Hallmark gene sets	HALLMARK_HYPOXIA	200	Genes up-regulated in response to low oxygen levels (hypoxia).	12	0.06	0.00279	0.0199	Y
Hallmark gene sets	HALLMARK_KRAS_SIGNALING_DN	200	Genes down-regulated by KRAS activation.	11	0.055	0.00776	0.0388	Y
Hallmark gene sets	HALLMARK_TNFA_SIGNALING_VIA_NFKB	200	Genes regulated by NF-kB in response to TNF [GeneID=7124].	11	0.055	0.00776	0.0388	Y
Hallmark gene sets	HALLMARK_INTERFERON_GAMMA_RESPONSE	200	Genes up-regulated in response to IFNG [GeneID=3458].	11	0.055	0.00776	0.0388	N
C1_positional gene sets	chr19q13	948	Genes in cytogenetic band chr19q13	110	0.116	5.75e-44	1.87e-41	Y
C1_positional gene sets	chr3p21	271	Genes in cytogenetic band chr3p21	34	0.1255	2.15e-15	3.51e-13	Y
C1_positional gene sets	chr19p13	645	Genes in cytogenetic band chr19p13	42	0.0651	3.77e-09	4.1e-07	N
C1_positional gene sets	chr17p13	293	Genes in cytogenetic band chr17p13	24	0.0819	1.4e-07	1.14e-05	N
C1_positional gene sets	chr6q22	95	Genes in cytogenetic band chr6q22	11	0.1158	1.41e-05	0.000918	N
C1_positional gene sets	chr11q13	347	Genes in cytogenetic band chr11q13	21	0.0605	8.23e-05	0.00447	Y
C1_positional gene sets	chr22q13	235	Genes in cytogenetic band chr22q13	15	0.0638	0.00047	0.017	Y
C1_positional gene sets	chr12q13	311	Genes in cytogenetic band chr12q13	18	0.0579	0.000439	0.017	N
C1_positional gene sets	chr16p13	338	Genes in cytogenetic band chr16p13	19	0.0562	0.000442	0.017	N
C1_positional gene sets	chr12p13	270	Genes in cytogenetic band chr12p13	16	0.0593	0.000694	0.0226	N
C2_Canonical pathways	REACTOME_GENERIC_TRANSCRIPTION_PATHWAY	352	Genes involved in Generic Transcription Pathway	93	0.2642	1.22e-69	1.61e-66	Y
C2_Canonical pathways	REACTOME_IMMUNE_SYSTEM	933	Genes involved in Immune System	55	0.0589	5.8e-10	3.85e-07	Y
C2_Canonical pathways	KEGG_ENDOCYTOSIS	183	Endocytosis	17	0.0929	1.64e-06	0.000726	N
C2_Canonical pathways	KEGG_WNT_SIGNALING_PATHWAY	151	Wnt signaling pathway	15	0.0993	2.89e-06	0.00096	Y
C2_Canonical pathways	REACTOME_ADAPTIVE_IMMUNE_SYSTEM	539	Genes involved in Adaptive Immune System	31	0.0575	5.33e-06	0.00142	N
C2_Canonical pathways	KEGG_LYSINE_DEGRADATION	44	Lysine degradation	8	0.1818	7.28e-06	0.00161	N
C2_Canonical pathways	PID_FOXO_PATHWAY	49	FoxO family signaling	8	0.1633	1.67e-05	0.00317	N
C2_Canonical pathways	PID_SMAD2_3NUCLEAR_PATHWAY	82	Regulation of nuclear SMAD2/3 signaling	10	0.122	2.18e-05	0.00362	N
C2_Canonical pathways	REACTOME_METABOLISM_OF_LIPIDS_AND_LIPOPROTEINS	478	Genes involved in Metabolism of lipids and lipoproteins	27	0.0565	2.88e-05	0.00425	N
C2_Canonical pathways	REACTOME_PIP3_ACTIVATES_AKT_SIGNALING	29	Genes involved in PIP3 activates AKT signaling	6	0.2069	4.82e-05	0.00595	N
C2_Canonical pathways	REACTOME_SIGNALING_BY_ERBB4	90	Genes involved in Signaling by ERBB4	10	0.1111	4.92e-05	0.00595	N
C2_Canonical pathways	PID_WNT_NONCANONICAL_PATHWAY	32	Noncanonical Wnt signaling pathway	6	0.1875	8.65e-05	0.00911	N
C2_Canonical pathways	PID_TNF_PATHWAY	46	TNF receptor signaling pathway	7	0.1522	9.02e-05	0.00911	N
C2_Canonical pathways	PID_FCER1_PATHWAY	62	Fc-epsilon receptor I signaling in mast cells	8	0.129	9.59e-05	0.00911	N
C2_Canonical pathways	BIOCARTA_VDR_PATHWAY	12	Control of Gene Expression by Vitamin D Receptor	4	0.3333	0.000126	0.0112	N
C2_Canonical pathways	REACTOME_RNA_POL_II_TRANSCRIPTION	105	Genes involved in RNA Polymerase II Transcription	10	0.0952	0.000181	0.0151	N
C2_Canonical pathways	REACTOME_GAB1_SIGNALOSOME	38	Genes involved in GAB1 signalosome	6	0.1579	0.000234	0.0164	N
C2_Canonical pathways	REACTOME_PI3K_AKT_ACTIVATION	38	Genes involved in PI3K/AKT activation	6	0.1579	0.000234	0.0164	N
C2_Canonical pathways	REACTOME_PI3K_EVENTS_IN_ERBB4_SIGNALING	38	Genes involved in PI3K events in ERBB4 signaling	6	0.1579	0.000234	0.0164	N
C2_Canonical pathways	PID_HDAC_CLASSIII_PATHWAY	25	Signaling events mediated by HDAC Class III	5	0.2	0.000249	0.0165	N
C2_Canonical pathways	KEGG_BASAL_CELL_CARCINOMA	55	Basal cell carcinoma	7	0.1273	0.000285	0.0167	N
C2_Canonical pathways	REACTOME_RIG_I_MDA5_MEDIATED_INDUCTION_OF_IFN_ALPHA_BETA_PATHWAYS	73	Genes involved in RIG-I/MDA5 mediated induction of IFN-alpha/beta pathways	8	0.1096	0.000304	0.0167	N
C2_Canonical pathways	KEGG_PATHWAYS_IN_CANCER	328	Pathways in cancer	19	0.0579	0.000305	0.0167	N
C2_Canonical pathways	ST_JNK_MAPK_PATHWAY	40	JNK MAPK Pathway	6	0.15	0.000313	0.0167	N
C2_Canonical pathways	REACTOME_CLASS_I_MHC_MEDIATED_ANTIGEN_PROCESSING_PRESENTATION	251	Genes involved in Class I MHC mediated antigen processing & presentation	16	0.0637	0.000313	0.0167	N
C2_Canonical pathways	REACTOME_MRNA_PROCESSING	161	Genes involved in mRNA Processing	12	0.0745	0.000431	0.0218	N
C2_Canonical pathways	PID_P53_REGULATION_PATHWAY	59	p53 pathway	7	0.1186	0.000442	0.0218	N
C2_Canonical pathways	REACTOME_PROCESSING_OF_CAPPED_INTRON_CONTAINING_PRE_MRNA	140	Genes involved in Processing of Capped Intron-Containing Pre-mRNA	11	0.0786	0.000474	0.0221	N
C2_Canonical pathways	REACTOME_ANTIGEN_PROCESSING_UBIQUITINATION_PROTEASOME_DEGRADATION	212	Genes involved in Antigen processing: Ubiquitination & Proteasome degradation	14	0.066	0.000512	0.0221	N
C2_Canonical pathways	REACTOME_PRE_NOTCH_TRANSCRIPTION_AND_TRANSLATION	29	Genes involved in Pre-NOTCH Transcription and Translation	5	0.1724	0.000514	0.0221	N
C2_Canonical pathways	REACTOME_PI3K_EVENTS_IN_ERBB2_SIGNALING	44	Genes involved in PI3K events in ERBB2 signaling	6	0.1364	0.000531	0.0221	N
C2_Canonical pathways	REACTOME_PRE_NOTCH_EXPRESSION_AND_PROCESSING	44	Genes involved in Pre-NOTCH Expression and Processing	6	0.1364	0.000531	0.0221	N
C2_Canonical pathways	REACTOME_SIGNALING_BY_NOTCH	103	Genes involved in Signaling by NOTCH	9	0.0874	0.00071	0.0262	Y
C2_Canonical pathways	KEGG_MELANOGENESIS	102	Melanogenesis	9	0.0882	0.000662	0.0262	N
C2_Canonical pathways	PID_BETA_CATENIN_DEG_PATHWAY	18	Degradation of beta catenin	4	0.2222	0.000699	0.0262	N
C2_Canonical pathways	REACTOME_NEGATIVE_REGULATORS_OF_RIG_I_MDA5_SIGNALING	31	Genes involved in Negative regulators of RIG-I/MDA5 signaling	5	0.1613	0.000708	0.0262	N
C2_Canonical pathways	KEGG_NOTCH_SIGNALING_PATHWAY	47	Notch signaling pathway	6	0.1277	0.000762	0.0274	N
C2_Canonical pathways	REACTOME_ELONGATION_ARREST_AND_RECOVERY	32	Genes involved in Elongation arrest and recovery	5	0.1562	0.000823	0.0288	N
C2_Canonical pathways	BIOCARTA_TGFB_PATHWAY	19	TGF beta signaling pathway	4	0.2105	0.000869	0.0296	N
C2_Canonical pathways	REACTOME_INNATE_IMMUNE_SYSTEM	279	Genes involved in Innate Immune System	16	0.0573	0.000981	0.0326	N
C2_Canonical pathways	PID_PI3KCI_AKT_PATHWAY	35	Class I PI3K signaling events mediated by Akt	5	0.1429	0.00125	0.0406	N
C2_Canonical pathways	REACTOME_RECRUITMENT_OF_NUMA_TO_MITOTIC_CENTROSOMES	10	Genes involved in Recruitment of NuMA to mitotic centrosomes	3	0.3	0.00135	0.0425	N
C2_Canonical pathways	REACTOME_SIGNALING_BY_RHO_GTPASES	113	Genes involved in Signaling by Rho GTPases	9	0.0796	0.00138	0.0425	N
C2_Canonical pathways	PID_AR_TF_PATHWAY	53	Regulation of Androgen receptor activity	6	0.1132	0.00145	0.0437	N
C3_motif gene sets	TTGTTT_V$FOXO4_01	2061	Genes with promoter regions [-2kb,2kb] around transcription start site containing the motif TTGTTT which matches annotation for MLLT7: myeloid/lymphoid or mixed-lineage leukemia (trithorax homolog, Drosophila); translocated to, 7	154	0.0747	1.49e-37	1.24e-34	Y
C3_motif gene sets	GGGCGGR_V$SP1_Q6	2940	Genes with promoter regions [-2kb,2kb] around transcription start site containing the motif GGGCGGR which matches annotation for SP1: Sp1 transcription factor	168	0.0571	4.02e-27	1.38e-24	Y
C3_motif gene sets	CAGGTG_V$E12_Q6	2485	Genes with promoter regions [-2kb,2kb] around transcription start site containing the motif CAGGTG which matches annotation for TCF3: transcription factor 3 (E2A immunoglobulin enhancer binding factors E12/E47)	151	0.0608	4.95e-27	1.38e-24	Y
C3_motif gene sets	GGGAGGRR_V$MAZ_Q6	2274	Genes with promoter regions [-2kb,2kb] around transcription start site containing the motif GGGAGGRR which matches annotation for MAZ: MYC-associated zinc finger protein (purine-binding transcription factor)	140	0.0616	1.36e-25	2.84e-23	Y
C3_motif gene sets	CTTTGT_V$LEF1_Q2	1972	Genes with promoter regions [-2kb,2kb] around transcription start site containing the motif CTTTGT which matches annotation for LEF1: lymphoid enhancer-binding factor 1	128	0.0649	1.92e-25	3.2e-23	Y
C3_motif gene sets	V$NFMUE1_Q6	245	Genes with promoter regions [-2kb,2kb] around transcription start site containing motif CGGCCATCT. Motif does not match any known transcription factor	41	0.1673	5.11e-23	7.12e-21	N
C3_motif gene sets	GCCATNTTG_V$YY1_Q6	427	Genes with promoter regions [-2kb,2kb] around transcription start site containing the motif GCCATNTTG which matches annotation for YY1: YY1 transcription factor	48	0.1124	3.69e-19	4.4e-17	Y
C3_motif gene sets	V$YY1_02	242	Genes with promoter regions [-2kb,2kb] around transcription start site containing the motif NNNCGGCCATCTTGNCTSNW which matches annotation for YY1: YY1 transcription factor	36	0.1488	1.22e-18	1.27e-16	Y
C3_motif gene sets	GCACTTT,MIR-17-5P,MIR-20A,MIR-106A,MIR-106B,MIR-20B,MIR-519D	595	Targets of MicroRNA GCACTTT,MIR-17-5P,MIR-20A,MIR-106A,MIR-106B,MIR-20B,MIR-519D	55	0.0924	7.37e-18	6.84e-16	Y
C3_motif gene sets	RTAAACA_V$FREAC2_01	919	Genes with promoter regions [-2kb,2kb] around transcription start site containing the motif RTAAACA which matches annotation for FOXF2: forkhead box F2	67	0.0729	3.76e-16	2.86e-14	Y
C3_motif gene sets	TGACAGNY_V$MEIS1_01	827	Genes with promoter regions [-2kb,2kb] around transcription start site containing the motif TGACAGNY which matches annotation for MEIS1: Meis1, myeloid ecotropic viral integration site 1 homolog (mouse)	63	0.0762	3.76e-16	2.86e-14	N
C3_motif gene sets	AACTTT_UNKNOWN	1890	Genes with promoter regions [-2kb,2kb] around transcription start site containing motif AACTTT. Motif does not match any known transcription factor	104	0.055	8.43e-16	5.87e-14	Y
C3_motif gene sets	TTGCACT,MIR-130A,MIR-301,MIR-130B	403	Targets of MicroRNA TTGCACT,MIR-130A,MIR-301,MIR-130B	42	0.1042	9.29e-16	5.97e-14	N
C3_motif gene sets	ACTAYRNNNCCCR_UNKNOWN	449	Genes with promoter regions [-2kb,2kb] around transcription start site containing motif ACTAYRNNNCCCR. Motif does not match any known transcription factor	43	0.0958	8.61e-15	5.14e-13	Y
C3_motif gene sets	CTTTGTA,MIR-524	433	Targets of MicroRNA CTTTGTA,MIR-524	42	0.097	1.14e-14	6.35e-13	Y
C3_motif gene sets	RCGCANGCGY_V$NRF1_Q6	918	Genes with promoter regions [-2kb,2kb] around transcription start site containing the motif RCGCANGCGY which matches annotation for NRF1: nuclear respiratory factor 1	62	0.0675	1.48e-13	7.75e-12	Y
C3_motif gene sets	TGAATGT,MIR-181A,MIR-181B,MIR-181C,MIR-181D	484	Targets of MicroRNA TGAATGT,MIR-181A,MIR-181B,MIR-181C,MIR-181D	42	0.0868	4.92e-13	2.42e-11	N
C3_motif gene sets	TGTTTGY_V$HNF3_Q6	738	Genes with promoter regions [-2kb,2kb] around transcription start site containing the motif TGTTTGY which matches annotation for FOXA1: forkhead box A1	53	0.0718	8.66e-13	4.02e-11	N
C3_motif gene sets	V$YY1_Q6	245	Genes with promoter regions [-2kb,2kb] around transcription start site containing the motif GCCATNTTN which matches annotation for YY1: YY1 transcription factor	29	0.1184	1.08e-12	4.76e-11	Y
C3_motif gene sets	RYTTCCTG_V$ETS2_B	1085	Genes with promoter regions [-2kb,2kb] around transcription start site containing the motif RYTTCCTG which matches annotation for ETS2: v-ets erythroblastosis virus E26 oncogene homolog 2 (avian)	66	0.0608	2.73e-12	1.14e-10	Y
C3_motif gene sets	TGCACTT,MIR-519C,MIR-519B,MIR-519A	448	Targets of MicroRNA TGCACTT,MIR-519C,MIR-519B,MIR-519A	39	0.0871	3.03e-12	1.2e-10	N
C3_motif gene sets	TGCTGAY_UNKNOWN	538	Genes with promoter regions [-2kb,2kb] around transcription start site containing motif TGCTGAY. Motif does not match any known transcription factor	43	0.0799	4.03e-12	1.53e-10	N
C3_motif gene sets	TGGAAA_V$NFAT_Q4_01	1896	Genes with promoter regions [-2kb,2kb] around transcription start site containing the motif TGGAAA which matches annotation for NFAT<br> NFATC	94	0.0496	8.52e-12	3.1e-10	Y
C3_motif gene sets	V$MYB_Q3	250	Genes with promoter regions [-2kb,2kb] around transcription start site containing the motif NNNGNCAGTTN which matches annotation for MYB: v-myb myeloblastosis viral oncogene homolog (avian)	28	0.112	1.01e-11	3.54e-10	N
C3_motif gene sets	TTTGCAC,MIR-19A,MIR-19B	516	Targets of MicroRNA TTTGCAC,MIR-19A,MIR-19B	41	0.0795	1.53e-11	5.12e-10	N
C3_motif gene sets	V$SRY_01	224	Genes with promoter regions [-2kb,2kb] around transcription start site containing the motif AAACWAM which matches annotation for SRY: sex determining region Y	26	0.1161	2.47e-11	7.95e-10	N
C3_motif gene sets	CTGCAGY_UNKNOWN	765	Genes with promoter regions [-2kb,2kb] around transcription start site containing motif CTGCAGY. Motif does not match any known transcription factor	51	0.0667	3.52e-11	1.05e-09	Y
C3_motif gene sets	V$FOXO1_01	245	Genes with promoter regions [-2kb,2kb] around transcription start site containing the motif NRWAAACAAN which matches annotation for FOXO1A: forkhead box O1A (rhabdomyosarcoma)	27	0.1102	3.44e-11	1.05e-09	N
C3_motif gene sets	GATTGGY_V$NFY_Q6_01	1160	Genes with promoter regions [-2kb,2kb] around transcription start site containing motif GATTGGY. Motif does not match any known transcription factor	66	0.0569	4.86e-11	1.4e-09	N
C3_motif gene sets	CAGCTG_V$AP4_Q5	1524	Genes with promoter regions [-2kb,2kb] around transcription start site containing the motif CAGCTG which matches annotation for REPIN1: replication initiator 1	79	0.0518	5.39e-11	1.5e-09	Y
C3_motif gene sets	SCGGAAGY_V$ELK1_02	1199	Genes with promoter regions [-2kb,2kb] around transcription start site containing the motif SCGGAAGY which matches annotation for ELK1: ELK1, member of ETS oncogene family	67	0.0559	7.44e-11	1.93e-09	Y
C3_motif gene sets	MGGAAGTG_V$GABP_B	757	Genes with promoter regions [-2kb,2kb] around transcription start site containing the motif MGGAAGTG which matches annotation for GABPA: GA binding protein transcription factor, alpha subunit 60kDa<br> GABPB2: GA binding protein transcription factor, beta subunit 2	50	0.0661	7.58e-11	1.93e-09	Y
C3_motif gene sets	TGGTGCT,MIR-29A,MIR-29B,MIR-29C	521	Targets of MicroRNA TGGTGCT,MIR-29A,MIR-29B,MIR-29C	40	0.0768	7.63e-11	1.93e-09	N
C3_motif gene sets	GTGCAAT,MIR-25,MIR-32,MIR-92,MIR-363,MIR-367	311	Targets of MicroRNA GTGCAAT,MIR-25,MIR-32,MIR-92,MIR-363,MIR-367	30	0.0965	8.05e-11	1.98e-09	Y
C3_motif gene sets	YKACATTT_UNKNOWN	276	Genes with promoter regions [-2kb,2kb] around transcription start site containing motif YKACATTT. Motif does not match any known transcription factor	28	0.1014	1.06e-10	2.53e-09	N
C3_motif gene sets	TTTGTAG,MIR-520D	336	Targets of MicroRNA TTTGTAG,MIR-520D	31	0.0923	1.2e-10	2.79e-09	N
C3_motif gene sets	TGCACTG,MIR-148A,MIR-152,MIR-148B	304	Targets of MicroRNA TGCACTG,MIR-148A,MIR-152,MIR-148B	29	0.0954	2.16e-10	4.87e-09	N
C3_motif gene sets	CTTTGA_V$LEF1_Q2	1232	Genes with promoter regions [-2kb,2kb] around transcription start site containing the motif CTTTGA which matches annotation for LEF1: lymphoid enhancer-binding factor 1	67	0.0544	2.32e-10	5.1e-09	Y
C3_motif gene sets	GCANCTGNY_V$MYOD_Q6	924	Genes with promoter regions [-2kb,2kb] around transcription start site containing the motif GCANCTGNY which matches annotation for MYOD1: myogenic differentiation 1	55	0.0595	4.09e-10	8.77e-09	N
C3_motif gene sets	SMTTTTGT_UNKNOWN	402	Genes with promoter regions [-2kb,2kb] around transcription start site containing motif SMTTTTGT. Motif does not match any known transcription factor	33	0.0821	6.39e-10	1.34e-08	Y
C3_motif gene sets	CCTGTGA,MIR-513	125	Targets of MicroRNA CCTGTGA,MIR-513	18	0.144	8.6e-10	1.75e-08	N
C3_motif gene sets	V$S8_01	245	Genes with promoter regions [-2kb,2kb] around transcription start site containing the motif WNNANYYAATTANCNN which matches annotation for PRRX2: paired related homeobox 2	25	0.102	9.28e-10	1.83e-08	N
C3_motif gene sets	TATTATA,MIR-374	284	Targets of MicroRNA TATTATA,MIR-374	27	0.0951	9.67e-10	1.83e-08	N
C3_motif gene sets	WTGAAAT_UNKNOWN	616	Genes with promoter regions [-2kb,2kb] around transcription start site containing motif WTGAAAT. Motif does not match any known transcription factor	42	0.0682	9.76e-10	1.83e-08	N
C3_motif gene sets	TGACATY_UNKNOWN	665	Genes with promoter regions [-2kb,2kb] around transcription start site containing motif TGACATY. Motif does not match any known transcription factor	44	0.0662	9.88e-10	1.83e-08	N
C3_motif gene sets	GGCAGCT,MIR-22	232	Targets of MicroRNA GGCAGCT,MIR-22	24	0.1034	1.52e-09	2.76e-08	N
C3_motif gene sets	V$STAT1_02	252	Genes with promoter regions [-2kb,2kb] around transcription start site containing the motif CANTTCCS which matches annotation for STAT1: signal transducer and activator of transcription 1, 91kDa	25	0.0992	1.67e-09	2.92e-08	N
C3_motif gene sets	TGTTTAC,MIR-30A-5P,MIR-30C,MIR-30D,MIR-30B,MIR-30E-5P	579	Targets of MicroRNA TGTTTAC,MIR-30A-5P,MIR-30C,MIR-30D,MIR-30B,MIR-30E-5P	40	0.0691	1.68e-09	2.92e-08	N
C3_motif gene sets	GTGCAAA,MIR-507	131	Targets of MicroRNA GTGCAAA,MIR-507	18	0.1374	1.86e-09	3.18e-08	N
C3_motif gene sets	GGATTA_V$PITX2_Q2	587	Genes with promoter regions [-2kb,2kb] around transcription start site containing the motif GGATTA which matches annotation for PITX2: paired-like homeodomain transcription factor 2	40	0.0681	2.48e-09	4.14e-08	N
C6_Oncogenic signatures	MTOR_UP.N4.V1_DN	193	Genes down-regulated in CEM-C1 cells (T-CLL) by rapamycin (sirolimus) [PubChem = 6610346], an mTOR pathway inhibitor.	32	0.1658	3.79e-18	7.17e-16	Y
C6_Oncogenic signatures	CSR_EARLY_UP.V1_DN	154	Genes down-regulated in early serum response of CRL 2091 cells (foreskin fibroblasts).	26	0.1688	3.31e-15	3.13e-13	Y
C6_Oncogenic signatures	IL2_UP.V1_DN	196	Genes down-regulated in Sez-4 cells (T lymphocyte) that were first starved of IL2 [Gene ID=3558] and then stimulated with IL2 [Gene ID=3558].	19	0.0969	2.11e-07	1.33e-05	Y
C6_Oncogenic signatures	JAK2_DN.V1_DN	173	Genes down-regulated in HEL cells (erythroleukemia) after knockdown of JAK2 [Gene ID=3717] gene by RNAi.	16	0.0925	3.48e-06	0.000165	Y
C6_Oncogenic signatures	TBK1.DF_DN	287	Genes down-regulated in epithelial lung cancer cell lines upon over-expression of an oncogenic form of KRAS [Gene ID=3845] gene and knockdown of TBK1 [Gene ID=29110] gene by RNAi.	21	0.0732	4.97e-06	0.000188	N
C6_Oncogenic signatures	ESC_V6.5_UP_EARLY.V1_UP	170	Genes up-regulated during early stages of differentiation of embryoid bodies from V6.5 embryonic stem cells.	15	0.0882	1.23e-05	0.000283	Y
C6_Oncogenic signatures	DCA_UP.V1_DN	193	Genes down-regulated in A549 lung carcinoma and M059K glioblastoma cells treated with dichloroacetate [PubChem=6597].	16	0.0829	1.4e-05	0.000283	Y
C6_Oncogenic signatures	DCA_UP.V1_UP	191	Genes up-regulated in A549 lung carcinoma and M059K glioblastoma cells treated with dichloroacetate [PubChem=6597].	16	0.0838	1.23e-05	0.000283	N
C6_Oncogenic signatures	KRAS.DF.V1_DN	194	Genes down-regulated in epithelial lung cancer cell lines over-expressing an oncogenic form of KRAS [Gene ID=3845] gene.	16	0.0825	1.5e-05	0.000283	N
C6_Oncogenic signatures	PRC2_EED_UP.V1_UP	194	Genes up-regulated in TIG3 cells (fibroblasts) upon knockdown of EED [Gene ID=8726] gene.	16	0.0825	1.5e-05	0.000283	N
C6_Oncogenic signatures	LTE2_UP.V1_DN	196	Genes down-regulated in MCF-7 cells (breast cancer) positive for ESR1 [Gene ID=2099] MCF-7 cells (breast cancer) and long-term adapted for estrogen-independent growth.	16	0.0816	1.7e-05	0.000292	N
C6_Oncogenic signatures	STK33_NOMO_DN	292	Genes down-regulated in NOMO-1 cells (AML) after knockdown of STK33 [Gene ID=65975] by RNAi.	20	0.0685	2.16e-05	0.00034	Y
C6_Oncogenic signatures	TGFB_UP.V1_DN	192	Genes down-regulated in a panel of epithelial cell lines by TGFB1 [Gene ID=7040].	15	0.0781	5.13e-05	0.000746	Y
C6_Oncogenic signatures	STK33_SKM_DN	288	Genes down-regulated in SKM-1 cells (AML) after knockdown of STK33 [Gene ID=65975] by RNAi.	19	0.066	5.7e-05	0.000752	Y
C6_Oncogenic signatures	STK33_DN	289	Genes down-regulated in NOMO-1 and SKM-1 cells (AML) after knockdown of STK33 [Gene ID=65975] by RNAi.	19	0.0657	5.97e-05	0.000752	Y
C6_Oncogenic signatures	CAMP_UP.V1_DN	200	Genes down-regulated in primary thyrocyte cultures in response to cAMP signaling pathway activation by thyrotropin (TSH).	15	0.075	8.15e-05	0.000963	N
C6_Oncogenic signatures	CYCLIN_D1_UP.V1_DN	191	Genes down-regulated in MCF-7 cells (breast cancer) over-expressing CCND1 [Gene ID=595] gene.	14	0.0733	0.000177	0.0019	Y
C6_Oncogenic signatures	KRAS.600_UP.V1_DN	289	Genes down-regulated in four lineages of epithelial cell lines over-expressing an oncogenic form of KRAS [Gene ID=3845] gene.	18	0.0623	0.000181	0.0019	N
C6_Oncogenic signatures	ATM_DN.V1_DN	149	Genes down-regulated in HEK293 cells (kidney fibroblasts) upon knockdown of ATM [Gene ID=472] gene by RNAi.	12	0.0805	0.000212	0.002	Y
C6_Oncogenic signatures	RELA_DN.V1_UP	149	Genes up-regulated in HEK293 cells (kidney fibroblasts) upon knockdown of RELA [Gene ID=5970] gene by RNAi.	12	0.0805	0.000212	0.002	N
C6_Oncogenic signatures	MEK_UP.V1_DN	196	Genes down-regulated in MCF-7 cells (breast cancer) positive for ESR1 [Gene ID=2099] MCF-7 cells (breast cancer) stably over-expressing constitutively active MAP2K1 [Gene ID=5604] gene.	14	0.0714	0.000231	0.00208	N
C6_Oncogenic signatures	ESC_J1_UP_EARLY.V1_UP	183	Genes up-regulated during early stages of differentiation of embryoid bodies from J1 embryonic stem cells.	13	0.071	0.000402	0.00346	N
C6_Oncogenic signatures	GLI1_UP.V1_DN	29	Genes down-regulated in RK3E cells (kidney epithelium) over-expressing GLI1 [Gene ID=2735].	5	0.1724	0.000514	0.00374	Y
C6_Oncogenic signatures	STK33_SKM_UP	290	Genes up-regulated in SKM-1 cells (AML) after knockdown of STK33 [Gene ID=65975] by RNAi.	17	0.0586	0.000542	0.00374	Y
C6_Oncogenic signatures	LTE2_UP.V1_UP	190	Genes up-regulated in MCF-7 cells (breast cancer) positive for ESR1 [Gene ID=2099] MCF-7 cells (breast cancer) and long-term adapted for estrogen-independent growth.	13	0.0684	0.000574	0.00374	Y
C6_Oncogenic signatures	NFE2L2.V2	481	Genes up-regulated in MEF cells (embryonic fibroblasts) with knockout of NFE2L2 [Gene ID=4780] gene.	24	0.0499	0.000487	0.00374	N
C6_Oncogenic signatures	CTIP_DN.V1_DN	141	Genes down-regulated in MCF10A cells (breast cancer) upon knockdown of RBBP8 [Gene ID=RBBP8] gene by RNAi.	11	0.078	0.000503	0.00374	N
C6_Oncogenic signatures	KRAS.300_UP.V1_DN	143	Genes down-regulated in four lineages of epithelial cell lines over-expressing an oncogenic form of KRAS [Gene ID=3845] gene.	11	0.0769	0.000567	0.00374	N
C6_Oncogenic signatures	CAHOY_OLIGODENDROCUTIC	100	Genes up-regulated in oligodendrocytes.	9	0.09	0.000573	0.00374	N
C6_Oncogenic signatures	PRC2_EED_UP.V1_DN	193	Genes down-regulated in TIG3 cells (fibroblasts) upon knockdown of EED [Gene ID=8726] gene.	13	0.0674	0.000665	0.00419	Y
C6_Oncogenic signatures	GCNP_SHH_UP_EARLY.V1_UP	174	Genes up-regulated in granule cell neuron precursors (GCNPs) after stimulation with Shh for 3h.	12	0.069	0.00086	0.00524	N
C6_Oncogenic signatures	GCNP_SHH_UP_LATE.V1_DN	180	Genes down-regulated in granule cell neuron precursors (GCNPs) after stimulation with Shh for 24h.	12	0.0667	0.00115	0.00681	Y
C6_Oncogenic signatures	AKT_UP_MTOR_DN.V1_DN	183	Genes down-regulated by everolimus [PubChem = 6442177] in mouse prostate tissue transgenically expressing human AKT1 gene [Gene ID=207] vs untreated controls.	12	0.0656	0.00133	0.00761	N
C6_Oncogenic signatures	MTOR_UP.V1_DN	184	Genes down-regulated by everolimus [PubChem = 6442177] in prostate tissue.	12	0.0652	0.00139	0.00763	Y
C6_Oncogenic signatures	KRAS.600.LUNG.BREAST_UP.V1_DN	289	Genes down-regulated in epithelial lung and breast cancer cell lines over-expressing an oncogenic form of KRAS [Gene ID=3845] gene.	16	0.0554	0.00141	0.00763	Y
C6_Oncogenic signatures	STK33_UP	293	Genes up-regulated in NOMO-1 and SKM-1 cells (AML) after knockdown of STK33 [Gene ID=65975] by RNAi.	16	0.0546	0.00163	0.0083	Y
C6_Oncogenic signatures	AKT_UP.V1_DN	187	Genes down-regulated in mouse prostate by transgenic expression of human AKT1 gene [Gene ID=207] vs controls.	12	0.0642	0.0016	0.0083	N
C6_Oncogenic signatures	E2F1_UP.V1_UP	189	Genes up-regulated in mouse fibroblasts over-expressing E2F1 [Gene ID=1869] gene.	12	0.0635	0.00175	0.00868	Y
C6_Oncogenic signatures	LEF1_UP.V1_DN	190	Genes down-regulated in DLD1 cells (colon carcinoma) over-expressing LEF1 [Gene ID=51176].	12	0.0632	0.00182	0.00884	N
C6_Oncogenic signatures	PRC2_SUZ12_UP.V1_DN	191	Genes down-regulated in TIG3 cells (fibroblasts) upon knockdown of SUZ12 [Gene ID=23512] gene.	12	0.0628	0.00191	0.00901	Y
C6_Oncogenic signatures	PTEN_DN.V2_DN	144	Genes down-regulated in HCT116 cells (colon carcinoma) upon knockdown of PTEN [Gene ID=5728] by RNAi.	10	0.0694	0.00214	0.00988	Y
C6_Oncogenic signatures	EIF4E_DN	100	Genes down-regulated in HMEC cells (primary mammary epithelium) upon over-expression of EIF4E [Gene ID=1977] gene.	8	0.08	0.00243	0.0109	N
C6_Oncogenic signatures	BCAT.100_UP.V1_DN	45	Genes down-regulated in HEK293 cells (kidney fibroblasts) expressing constitutively active form of CTNNB1 [Gene ID=1499] gene.	5	0.1111	0.00389	0.0171	N
C6_Oncogenic signatures	BCAT_BILD_ET_AL_DN	46	Genes down-regulated in primary epithelial breast cancer cell culture over-expressing activated CTNNB1 [Gene ID=1499] gene.	5	0.1087	0.00428	0.0184	N
C6_Oncogenic signatures	ESC_V6.5_UP_LATE.V1_DN	186	Genes down-regulated during late stages of differentiation of embryoid bodies from V6.5 embryonic stem cells.	11	0.0591	0.00457	0.0192	N
C6_Oncogenic signatures	CYCLIN_D1_UP.V1_UP	188	Genes up-regulated in MCF-7 cells (breast cancer) over-expressing CCND1 [Gene ID=595] gene.	11	0.0585	0.00495	0.0203	N
C6_Oncogenic signatures	PRC1_BMI_UP.V1_UP	190	Genes up-regulated in TIG3 cells (fibroblasts) upon knockdown of BMI1 [Gene ID=648] gene.	11	0.0579	0.00535	0.0215	Y
C6_Oncogenic signatures	RB_P130_DN.V1_DN	139	Genes down-regulated in primary keratinocytes from RB1 and RBL2 [Gene ID=5925, 5934] skin specific knockout mice.	9	0.0647	0.00554	0.0218	N
C6_Oncogenic signatures	E2F1_UP.V1_DN	193	Genes down-regulated in mouse fibroblasts over-expressing E2F1 [Gene ID=1869] gene.	11	0.057	0.006	0.0231	Y
C6_Oncogenic signatures	HOXA9_DN.V1_UP	194	Genes up-regulated in MOLM-14 cells (AML) with knockdown of HOXA9 [Gene ID=3205] gene by RNAi vs controls.	11	0.0567	0.00623	0.0236	N
